# Supplementary material for: Pelletized Growth in Cordyceps militaris Is Associated with Coordinated Cell Wall Remodeling and Stress Defense
Source: J Fungi (Basel). 2026 May 15;12(5):362. doi: 10.3390/jof12050362 (PMC13208840; doi:10.3390/jof12050362)
Supplement: Supplementary file 1 [file jof-12-00362-s001.zip]

Archive with 2 entries (1 files):
- New folder/
- New folder/jof-4272733 - Supplementary Information.xlsx
