# Supplementary material for: Pelletized Growth in Cordyceps militaris Is Associated with Coordinated Cell Wall Remodeling and Stress Defense
Source: J Fungi (Basel). 2026 May 15;12(5):362. doi: 10.3390/jof12050362 (PMC13208840; doi:10.3390/jof12050362)
Supplement: Supplementary file 1 [file jof-12-00362-s001.zip › New folder/jof-4272733 - Supplementary Information.xlsx]

## Sheet: Table S1 and S2
Table S1. The primers used for qRT-PCR in this study.
Primer	Sequence
ACTIN-F	cggtaggacgatcacatc
ACTIN-R	acgatcagctttcggatgt
GST-F	ggccccaaccccaagaagct
GST-F	cggccattggggttgatc
KatA-F	cgacaagaccggtccgtcgc
KatA-F	ccgtgtacatcttgacggc
TreA-F	ggacacctacccattacac
TreA-F	tgggcgcgtggctgtagcgc
Gpx-F	gccgcgtccttttacgacttc
Gpx-R	cgtcgggatgcttggcggcgaggg
Ste50-F	gacacctccatctccatc
Ste50-R	gctctcgtcgtgcgggtgag
Mekk3-F	gccaggcgagcgcgagg
Mekk3-R	gccccttcgcttatcgtcg
Crf1-F	gcttgccgtggctctcgcc
Crf1-R	ctccacctcgacgcggcc
EglC-F	ggccctggctaccgcc
EglC-R	ggccgatgggggagtcgcgg
Chit3-F	gccaccagcccggccgacg
Chit3-R	gcgcgcgcacgaggtcccgc
Table S2 Upregulated and downregulated DEGs between pelletized (1.5% P80) and dispersed (0% P80) seed cultures.
gene_id	baseMean	foldchange	log2FoldChange	lfcSE	stat	pvalue	padj	Chr	Start	End	Strand	GeneSymbol	Description
gene-CCM_00190	1327.06	0.0549963	-4.18452	0.111267	-37.6078	0	0	NW_006271969.1	714003	719005	-	CCM_00190	ATP-binding cassette transporter%2C putative
gene-CCM_00385	3552.98	35.218	5.13824	0.128385	40.0221	0	0	NW_006271969.1	1418253	1418839	-	CCM_00385	hypothetical protein
gene-CCM_00404	5116.57	0.0613078	-4.02778	0.0994202	-40.5128	0	0	NW_006271969.1	1488677	1489495	-	CCM_00404	cell wall galactomannoprotein Mp2/allergen F17-like protein
gene-CCM_00881	3896.75	13.3543	3.73923	0.0829592	45.0731	0	0	NW_006271969.1	2750025	2755256	-	CCM_00881	sulfate permease 2
gene-CCM_02092	3972.6	0.0058694	-7.41257	0.153987	-48.1375	0	0	NW_006271970.1	469544	471664	+	CCM_02092	alkaline serine protease AorO%2C putative
gene-CCM_02240	2921.1	0.0350943	-4.83262	0.124727	-38.7456	0	0	NW_006271970.1	948088	949073	-	CCM_02240	hypothetical protein
gene-CCM_02358	29081.7	35.364	5.14421	0.104623	49.169	0	0	NW_006271970.1	1297393	1303552	-	CCM_02358	sucrose transporter
gene-CCM_03029	5285.13	0.00508395	-7.61983	0.149726	-50.892	0	0	NW_006271970.1	3495856	3497686	+	CCM_03029	tripeptidyl peptidase SED3
gene-CCM_03045	56372.7	0.010901	-6.5194	0.147977	-44.0567	0	0	NW_006271970.1	3542612	3544390	-	CCM_03045	formate dehydrogenase
gene-CCM_05022	21580.2	19.2547	4.26714	0.0929323	45.9167	0	0	NW_006271971.1	4501154	4501723	-	CCM_05022	hypothetical protein
gene-CCM_05262	16399.7	786.343	9.61901	0.189692	50.7086	0	0	NW_006271972.1	765270	766118	+	CCM_05262	major allergen Asp F2
gene-CCM_05734	24808.7	28.7219	4.84408	0.117378	41.2689	0	0	NW_006271972.1	2339072	2340297	-	CCM_05734	carboxyphosphonoenolpyruvate phosphonomutase%2C putative
gene-CCM_05882	7112.52	0.0466459	-4.42211	0.113854	-38.8401	0	0	NW_006271972.1	2732013	2733101	+	CCM_05882	hypothetical protein
gene-CCM_06854	13346.5	29.1453	4.86519	0.124852	38.9678	0	0	NW_006271973.1	1612673	1613074	-	CCM_06854	Hydrophobin 2
gene-CCM_07964	37828.8	0.00900558	-6.79497	0.121274	-56.0301	0	0	NW_006271974.1	2200178	2200551	+	CCM_07964	Hydrophobin
gene-CCM_09020	2234.38	0.0175333	-5.83376	0.127495	-45.7568	0	0	NW_006271975.1	2547867	2548488	-	CCM_09020	Extracellular membrane protein%2C 8-cysteine region%2C CFEM
gene-CCM_07948	15701.6	0.0227916	-5.45535	0.15249	-35.7751	2.7e-280	1.5e-277	NW_006271974.1	2147931	2150039	+	CCM_07948	CobW domain protein
gene-CCM_05371	1284.15	13.745	3.78084	0.105832	35.7248	1.63e-279	8.55e-277	NW_006271972.1	1076215	1077505	+	CCM_05371	actin
gene-CCM_01927	1234.57	0.0604649	-4.04776	0.113535	-35.652	2.2e-278	1.09e-275	NW_006271969.1	6232248	6234158	+	CCM_01927	MFS transporter%2C putative
gene-CCM_05096	1563.82	14.1483	3.82255	0.109317	34.9676	6.99e-268	3.3e-265	NW_006271972.1	226163	228459	+	CCM_05096	d-3-phosphoglycerate dehydrogenase
gene-CCM_08945	4206.96	14.3339	3.84136	0.110499	34.7638	8.56e-265	3.85e-262	NW_006271975.1	2323352	2325603	-	CCM_08945	hypothetical protein
gene-CCM_06507	1431.85	0.0960845	-3.37955	0.0982204	-34.4079	1.92e-259	8.26e-257	NW_006271973.1	345008	346295	-	CCM_06507	hypothetical protein
gene-CCM_05868	1884.63	0.0147988	-6.07838	0.182839	-33.2444	2.46e-242	1.01e-239	NW_006271972.1	2694254	2695942	-	CCM_05868	aromatic aminotransferase Aro8%2C putative
gene-CCM_08732	929.82	0.0738473	-3.75931	0.115271	-32.6128	2.71e-233	1.06e-230	NW_006271975.1	1596828	1599555	+	CCM_08732	endo-1%2C3(4)-beta-glucanase%2C putative
gene-CCM_08676	859.128	13.4074	3.74495	0.115866	32.3214	3.5e-229	1.32e-226	NW_006271975.1	1419593	1422673	-	CCM_08676	delta 8-(E)-sphingolipid desaturase
gene-CCM_08805	1234.34	19.7673	4.30505	0.135555	31.7587	2.41e-221	8.75e-219	NW_006271975.1	1826247	1827181	-	CCM_08805	protein ycaC
gene-CCM_04300	4071.64	0.152148	-2.71646	0.0858086	-31.6571	6.05e-220	2.12e-217	NW_006271971.1	2201704	2203254	-	CCM_04300	low affinity iron transporter%2C putative
gene-CCM_00800	1113.83	11.7443	3.55389	0.112451	31.604	3.25e-219	1.1e-216	NW_006271969.1	2550502	2552032	+	CCM_00800	amino acid transporter%2C putative
gene-CCM_07342	17904.3	18.7508	4.22888	0.13458	31.4228	9.87e-217	3.21e-214	NW_006271974.1	139670	140276	+	CCM_07342	Glycoside hydrolase%2C family 25
gene-CCM_02598	1775.37	0.174876	-2.5156	0.0811243	-31.0092	4.06e-211	1.28e-208	NW_006271970.1	2165221	2166309	-	CCM_02598	ToxD-like zinc binding oxidoreductase%2C putative
gene-CCM_07949	2645.47	12.8389	3.68245	0.119497	30.8162	1.59e-208	4.84e-206	NW_006271974.1	2150243	2153889	-	CCM_07949	plasma membrane calcium-transporting ATPase 2
gene-CCM_07253	7820.94	0.0514633	-4.28031	0.139079	-30.7762	5.45e-208	1.61e-205	NW_006271973.1	3012581	3013468	+	CCM_07253	hypothetical protein
gene-CCM_03477	1077	0.038302	-4.70644	0.15339	-30.6828	9.67e-207	2.77e-204	NW_006271970.1	4945550	4946134	+	CCM_03477	Killer toxin%2C Kp4/SMK-like%2C core
gene-CCM_02601	4718.19	0.103662	-3.27004	0.108234	-30.2128	1.61e-200	4.47e-198	NW_006271970.1	2170967	2172049	+	CCM_02601	membrane zinc transporter
gene-CCM_02110	2254.38	5.98248	2.58074	0.0876029	29.4596	9.49e-191	2.56e-188	NW_006271970.1	528090	529786	-	CCM_02110	extracellular cell wall glucanase Crf1/allergen Asp F9
gene-CCM_04949	1662.3	6.83254	2.77242	0.0944046	29.3674	1.43e-189	3.75e-187	NW_006271971.1	4240068	4241825	-	CCM_04949	ubiquitin fusion degradation protein (Ufd1)%2C putative
gene-CCM_05869	1587.14	0.0444727	-4.49094	0.154847	-29.0025	6.13e-185	1.56e-182	NW_006271972.1	2697169	2698920	+	CCM_05869	pyruvate decarboxylase%2C putative
gene-CCM_02694	1494.41	0.108626	-3.20256	0.112048	-28.5821	1.12e-179	2.78e-177	NW_006271970.1	2458469	2460529	-	CCM_02694	glucose oxidase
gene-CCM_06091	733.812	27.4981	4.78126	0.167477	28.5487	2.91e-179	7.06e-177	NW_006271972.1	3392296	3394056	-	CCM_06091	cellobiose dehydrogenase
gene-CCM_01855	1426.5	0.170179	-2.55488	0.0908337	-28.127	4.58e-174	1.08e-171	NW_006271969.1	6003276	6004618	-	CCM_01855	PH domain containing protein
gene-CCM_00658	2070.68	0.0896209	-3.48002	0.124756	-27.8946	3.1e-171	7.14e-169	NW_006271969.1	2133702	2135986	+	CCM_00658	Hsp70 family chaperone
gene-CCM_02549	567.952	16.2311	4.02069	0.146702	27.4071	2.26e-165	4.96e-163	NW_006271972.1	2000529	2003123	+	CCM_02549	Glutathione S-transferase
gene-CCM_05630	2458.53	0.0923036	-3.43747	0.123262	-27.8875	3.79e-171	8.51e-169	NW_006271970.1	2040300	2041198	-	CCM_05630	Lipopolysaccharide-modifying protein
gene-CCM_08946	1935.3	5.8135	2.53941	0.0927443	27.3807	4.65e-165	9.99e-163	NW_006271975.1	2330487	2331649	-	CCM_08946	zinc-binding alcohol dehydrogenase%2C putative
gene-CCM_05709	2790.83	958.199	9.90418	0.362151	27.3482	1.14e-164	2.38e-162	NW_006271972.1	2271468	2273023	+	CCM_05709	Mannan endo-1%2C6-alpha-mannosidase
gene-CCM_09429	2808.32	6.20096	2.63249	0.0963065	27.3345	1.65e-164	3.39e-162	NW_006271977.1	346719	348905	-	CCM_09429	PB1 domain protein%2C putative
gene-CCM_07573	1608.36	10.2685	3.36015	0.12302	27.3139	2.9e-164	5.82e-162	NW_006271974.1	879878	882457	+	CCM_07573	sulfatase domain protein
gene-CCM_07664	4017.89	5.92178	2.56603	0.0939964	27.2992	4.33e-164	8.52e-162	NW_006271974.1	1195419	1197310	+	CCM_07664	plasma membrane zinc ion transporter%2C putative
gene-CCM_01559	1164.84	10.4312	3.38284	0.124356	27.2028	6.01e-163	1.16e-160	NW_006271969.1	5027230	5029191	+	CCM_01559	sodium/phosphate symporter%2C putative
gene-CCM_03550	1095.5	0.107748	-3.21426	0.119298	-26.9432	6.86e-160	1.3e-157	NW_006271970.1	5146827	5147348	+	CCM_03550	hypothetical protein
gene-CCM_01369	1601.82	7.34747	2.87725	0.107469	26.7729	6.69e-158	1.24e-155	NW_006271969.1	4413295	4414505	+	CCM_01369	hypothetical protein
gene-CCM_04964	531.981	19.6708	4.29799	0.160689	26.7472	1.33e-157	2.42e-155	NW_006271971.1	4285043	4286220	-	CCM_04964	ABC-type Fe3+ transport system
gene-CCM_00471	8123.66	0.123961	-3.01204	0.112909	-26.6767	8.78e-157	1.56e-154	NW_006271969.1	1652729	1653238	+	CCM_00471	hypothetical protein
gene-CCM_09329	1580.7	0.0615603	-4.02186	0.151215	-26.5969	7.37e-156	1.29e-153	NW_006271976.1	851824	853512	-	CCM_09329	Regulator of G protein signaling superfamily
gene-CCM_04310	755.879	0.0994151	-3.33039	0.125678	-26.4995	9.83e-155	1.69e-152	NW_006271971.1	2223143	2223997	+	CCM_04310	alanyl-tRNA synthetase
gene-CCM_05090	568.208	13.194	3.72182	0.140458	26.4977	1.03e-154	1.74e-152	NW_006271972.1	205505	207500	-	CCM_05090	endonuclease/exonuclease/phosphatase family protein
gene-CCM_00869	903.403	0.0755268	-3.72687	0.142388	-26.174	5.25e-151	8.7e-149	NW_006271969.1	2712185	2714774	-	CCM_00869	Galactose oxidase/kelch%2C beta-propeller
gene-CCM_05035	16112.8	4.61446	2.20616	0.0843011	26.17	5.83e-151	9.5e-149	NW_006271971.1	4534351	4535544	+	CCM_05035	nmt1 protein
gene-CCM_05487	659.176	0.0789874	-3.66223	0.140084	-26.1432	1.18e-150	1.89e-148	NW_006271972.1	1482442	1482747	+	CCM_05487	hypothetical protein
gene-CCM_03246	1449.18	11.945	3.57834	0.137829	25.9621	1.33e-148	2.09e-146	NW_006271970.1	4176354	4178587	-	CCM_03246	hypothetical protein
gene-CCM_08460	644.242	0.00856997	-6.86649	0.265784	-25.8349	3.6e-147	5.57e-145	NW_006271975.1	761720	762284	+	CCM_08460	phosphoglycerate mutase family protein%2C putative
gene-CCM_01398	3900.06	14.5054	3.85852	0.149675	25.7794	1.51e-146	2.28e-144	NW_006271969.1	4520404	4522254	-	CCM_01398	Carbohydrate-binding WSC
gene-CCM_01530	469.75	28.876	4.8518	0.188207	25.7791	1.52e-146	2.28e-144	NW_006271969.1	4934919	4936630	+	CCM_01530	cytochrome P450 oxidoreductase OrdA-like protein
gene-CCM_04709	14353.7	0.113883	-3.13438	0.122761	-25.5324	8.61e-144	1.27e-141	NW_006271971.1	3500439	3502128	+	CCM_04709	1%2C3-beta-glucanosyltransferase%2C putative
gene-CCM_01597	79924.4	0.128007	-2.96571	0.116796	-25.3922	3.08e-142	4.47e-140	NW_006271969.1	5150335	5150719	+	CCM_01597	hypothetical protein
gene-CCM_06073	449.342	14.6002	3.86792	0.152729	25.3254	1.68e-141	2.4e-139	NW_006271972.1	3332291	3333523	+	CCM_06073	glycerophosphoryl diester phosphodiesterase family protein
gene-CCM_04058	4335.84	6.96417	2.79995	0.111103	25.2015	3.85e-140	5.43e-138	NW_006271971.1	1401878	1406243	-	CCM_04058	hypothetical protein
gene-CCM_01847	3782.59	9.74599	3.28481	0.131983	24.888	1e-136	1.39e-134	NW_006271969.1	5971513	5974163	+	CCM_01847	pH-response transcription factor pacC/RIM101
gene-CCM_00094	3198.69	4.82627	2.27091	0.0919987	24.6841	1.58e-134	2.17e-132	NW_006271969.1	348632	351700	-	CCM_00094	Heterokaryon incompatibility Het-C family protein
gene-CCM_02861	378.259	26.6317	4.73507	0.192536	24.5931	1.5e-133	2.02e-131	NW_006271970.1	2960826	2962794	-	CCM_02861	zinc alcohol dehydrogenase
gene-CCM_03489	593.609	92.9367	6.53818	0.26604	24.5759	2.29e-133	3.04e-131	NW_006271970.1	4980891	4981649	+	CCM_03489	trypsin-like serine protease
gene-CCM_04282	1970.45	0.19024	-2.3941	0.0974511	-24.5672	2.83e-133	3.71e-131	NW_006271971.1	2133332	2133989	+	CCM_04282	Bis(5'-adenosyl)-triphosphatase
gene-CCM_08684	13027.4	0.0853814	-3.54993	0.144519	-24.5638	3.08e-133	3.98e-131	NW_006271975.1	1442009	1442745	-	CCM_08684	CipC-like antibiotic response protein%2C putative
gene-CCM_09271	706.046	0.0524915	-4.25177	0.17385	-24.4565	4.29e-132	5.47e-130	NW_006271976.1	597209	598336	+	CCM_09271	hypothetical protein
gene-CCM_00196	567.687	0.0696843	-3.84302	0.15931	-24.123	1.44e-128	1.81e-126	NW_006271969.1	792867	793287	-	CCM_00196	hypothetical protein
gene-CCM_01355	370.307	0.0511749	-4.28842	0.178105	-24.0781	4.24e-128	5.27e-126	NW_006271969.1	4366512	4367335	-	CCM_01355	ribonuclease M
gene-CCM_04438	1172.82	10.4183	3.38104	0.140599	24.0474	8.89e-128	1.09e-125	NW_006271971.1	2551291	2553953	+	CCM_04438	hypothetical protein
gene-CCM_03478	2893.24	0.1418	-2.81807	0.118845	-23.7122	2.7e-124	3.27e-122	NW_006271970.1	4947170	4948783	+	CCM_03478	Beta-lactamase-type transpeptidase fold domain containing protein
gene-CCM_08323	370.169	0.0535903	-4.22188	0.180626	-23.3737	7.92e-121	9.47e-119	NW_006271975.1	324993	327133	+	CCM_08323	non-hemolytic phospholipase C precursor%2C putative
gene-CCM_07701	8526.71	9.66349	3.27254	0.140117	23.3557	1.21e-120	1.42e-118	NW_006271974.1	1306694	1309043	-	CCM_07701	hypothetical protein
gene-CCM_08785	2094.34	4.29955	2.10419	0.0905062	23.2491	1.45e-119	1.7e-117	NW_006271975.1	1775244	1780874	+	CCM_08785	multiple ankyrin repeats single kh domain protein%2C putative
gene-CCM_01639	14142.4	3.94155	1.97876	0.0852446	23.2128	3.38e-119	3.9e-117	NW_006271969.1	5296046	5297100	-	CCM_01639	thiazole biosynthetic enzyme
gene-CCM_03159	2422.26	0.142606	-2.80989	0.121179	-23.1879	6.04e-119	6.87e-117	NW_006271970.1	3875606	3876678	-	CCM_03159	hypothetical protein
gene-CCM_03366	1064.25	4.9876	2.31835	0.100134	23.1524	1.37e-118	1.55e-116	NW_006271970.1	4613241	4614254	+	CCM_03366	GTP-binding protein
gene-CCM_05875	447.191	0.134861	-2.89046	0.125161	-23.094	5.32e-118	5.91e-116	NW_006271972.1	2712518	2714320	+	CCM_05875	uracil permease
gene-CCM_09567	432.34	0.0574546	-4.12143	0.178768	-23.0546	1.32e-117	1.45e-115	NW_006271977.1	779392	781202	+	CCM_09567	MFS phospholipid transporter (Git1)%2C putative
gene-CCM_07435	582.833	0.125878	-2.9899	0.129945	-23.009	3.79e-117	4.11e-115	NW_006271974.1	454384	456453	+	CCM_07435	phenol 2-monooxygenase
gene-CCM_05918	708.358	0.14693	-2.7668	0.120922	-22.881	7.19e-116	7.71e-114	NW_006271972.1	2838155	2839227	-	CCM_05918	Mitochondrial substrate carrier
gene-CCM_02387	6007.41	6.14725	2.61994	0.114597	22.8621	1.11e-115	1.18e-113	NW_006271970.1	1463827	1464931	-	CCM_02387	hypothetical protein
gene-CCM_07246	527.154	11.9663	3.5809	0.156787	22.8393	1.87e-115	1.96e-113	NW_006271973.1	2990833	2992247	-	CCM_07246	UPF0643 protein
gene-CCM_05124	611.53	7.56165	2.9187	0.128509	22.712	3.41e-114	3.54e-112	NW_006271972.1	336570	338519	-	CCM_05124	glucose-methanol-choline (gmc) oxidoreductase%2C putative
gene-CCM_08389	776.288	0.0777446	-3.68511	0.162315	-22.7035	4.13e-114	4.25e-112	NW_006271975.1	541525	543294	+	CCM_08389	C2H2 finger domain protein%2C putative
gene-CCM_02428	327.178	24.9624	4.64169	0.204574	22.6896	5.68e-114	5.77e-112	NW_006271970.1	1644353	1644916	-	CCM_02428	hypothetical protein
gene-CCM_02879	640.888	10.7046	3.42015	0.15172	22.5426	1.59e-112	1.6e-110	NW_006271970.1	3013186	3015109	+	CCM_02879	Oligopeptide transporter
gene-CCM_08457	1875.62	0.147933	-2.75698	0.122529	-22.5006	4.1e-112	4.07e-110	NW_006271975.1	757070	757768	+	CCM_08457	cyanate hydratase%2C putative
gene-CCM_05735	3636.16	4.30555	2.1062	0.0939042	22.4292	2.04e-111	2.01e-109	NW_006271972.1	2342422	2343365	+	CCM_05735	DUF1275 domain protein
gene-CCM_01968	3998.86	8.10933	3.01958	0.134639	22.4273	2.13e-111	2.08e-109	NW_006271970.1	116489	118019	+	CCM_01968	cell wall glycosyl hydrolase Dfg5%2C putative
gene-CCM_05892	4555.42	0.132825	-2.9124	0.130187	-22.3708	7.57e-111	7.3e-109	NW_006271972.1	2757677	2759875	-	CCM_05892	heat shock protein 78
gene-CCM_05361	3132.76	4.49536	2.16844	0.0970209	22.3502	1.2e-110	1.15e-108	NW_006271972.1	1047474	1051316	-	CCM_05361	5-oxoprolinase
gene-CCM_08922	305.712	24.9738	4.64234	0.208643	22.2502	1.12e-109	1.06e-107	NW_006271975.1	2221766	2223475	+	CCM_08922	phosphate-repressible Na+/phosphate cotransporter Pho89%2C putative
gene-CCM_00029	3495.08	0.263831	-1.92231	0.0870076	-22.0936	3.64e-108	3.4e-106	NW_006271969.1	100775	101568	-	CCM_00029	cytoplasmic thioredoxin%2C putative
gene-CCM_01457	1489.65	0.222506	-2.16809	0.098184	-22.0819	4.72e-108	4.37e-106	NW_006271969.1	4701445	4702197	-	CCM_01457	hypothetical protein
gene-CCM_05061	579.249	0.167176	-2.58056	0.118174	-21.837	1.03e-105	9.47e-104	NW_006271972.1	77252	78408	-	CCM_05061	sucrase/ferredoxin-like family protein%2C putative
gene-CCM_08819	417.375	0.147266	-2.76351	0.127011	-21.7579	5.81e-105	5.28e-103	NW_006271975.1	1869716	1870558	+	CCM_08819	integral membrane protein
gene-CCM_06914	1732.39	0.191156	-2.38718	0.110208	-21.6607	4.82e-104	4.34e-102	NW_006271973.1	1788234	1788765	+	CCM_06914	hypothetical protein
gene-CCM_08116	1942.31	4.91255	2.29647	0.10696	21.4704	2.95e-102	2.62e-100	NW_006271974.1	2735548	2737491	-	CCM_08116	NADP-dependent leukotriene B4 12-hydroxydehydrogenase
gene-CCM_08965	10046.9	0.199302	-2.32697	0.108448	-21.4572	3.92e-102	3.46e-100	NW_006271975.1	2387390	2389130	-	CCM_08965	glutamate decarboxylase
gene-CCM_02511	918.54	382.849	8.58063	0.400227	21.4394	5.73e-102	5.01e-100	NW_006271970.1	1909831	1913248	+	CCM_02511	sodium P-type ATPase%2C putative
gene-CCM_03689	407.569	0.0343742	-4.86253	0.228444	-21.2854	1.55e-100	1.34e-98	NW_006271971.1	236064	237948	-	CCM_03689	MFS siderophore transporter%2C putative
gene-CCM_08825	13951.7	0.190958	-2.38867	0.11244	-21.2439	3.76e-100	3.23e-98	NW_006271975.1	1885172	1887174	-	CCM_08825	lysosomal protective protein precursor%2C putative
gene-CCM_09122	353.241	0.0319913	-4.96618	0.234685	-21.161	2.18e-99	1.86e-97	NW_006271976.1	98663	103612	+	CCM_09122	Glycoside hydrolase
gene-CCM_02695	1293.02	0.109451	-3.19164	0.150999	-21.1369	3.65e-99	3.07e-97	NW_006271970.1	2461291	2463952	+	CCM_02695	Fungal specific transcription factor
gene-CCM_01542	975.412	0.251516	-1.99128	0.094449	-21.0831	1.14e-98	9.5e-97	NW_006271969.1	4969464	4970468	+	CCM_01542	esterase%2C putative
gene-CCM_06833	4197.21	0.311499	-1.6827	0.0804328	-20.9206	3.48e-97	2.88e-95	NW_006271973.1	1559606	1561301	-	CCM_06833	T-complex protein 1%2C beta subunit
gene-CCM_07880	800.461	5.38506	2.42896	0.116785	20.7986	4.45e-96	3.66e-94	NW_006271974.1	1958821	1960483	-	CCM_07880	aminopeptidase Y
gene-CCM_04150	273.553	14.3325	3.84122	0.185383	20.7205	2.27e-95	1.84e-93	NW_006271971.1	1649355	1650784	+	CCM_04150	metallo-beta-lactamase domain protein
gene-CCM_07166	548.832	6.43315	2.68552	0.130075	20.646	1.06e-94	8.56e-93	NW_006271973.1	2748978	2752315	-	CCM_07166	Six-bladed beta-propeller%2C TolB-like protein
gene-CCM_02224	1707.57	0.21845	-2.19462	0.106408	-20.6246	1.65e-94	1.32e-92	NW_006271970.1	883956	886409	+	CCM_02224	peptidase S9 prolyl oligopeptidase
gene-CCM_06764	306.489	14.2005	3.82787	0.186209	20.5569	6.68e-94	5.26e-92	NW_006271973.1	1265068	1269541	-	CCM_06764	RNA binding protein MSSP-2
gene-CCM_03365	1686.74	6.12105	2.61378	0.127149	20.5569	6.68e-94	5.26e-92	NW_006271970.1	4610724	4612595	-	CCM_03365	anion exchange protein%2C putative
gene-CCM_08105	340.544	0.0685636	-3.86641	0.189188	-20.4369	7.86e-93	6.14e-91	NW_006271974.1	2698705	2700953	+	CCM_08105	oligopeptide transporter%2C putative
gene-CCM_00779	542.079	0.191162	-2.38713	0.116925	-20.4159	1.21e-92	9.35e-91	NW_006271969.1	2483004	2485233	-	CCM_00779	phenylacetyl-CoA ligase
gene-CCM_01248	335.514	17.1539	4.10046	0.201929	20.3065	1.13e-91	8.66e-90	NW_006271969.1	3998571	3999401	-	CCM_01248	necrosis-inducing protein
gene-CCM_04596	366.82	78.708	6.29844	0.310881	20.2599	2.9e-91	2.21e-89	NW_006271971.1	3095927	3098246	+	CCM_04596	ferric-chelate reductase (Fre2)
gene-CCM_08514	492.132	0.16393	-2.60885	0.128868	-20.2443	3.99e-91	3.01e-89	NW_006271975.1	920207	921603	+	CCM_08514	SAM domain methyltransferase%2C putative
gene-CCM_01297	2400.85	0.31332	-1.67429	0.0827116	-20.2425	4.14e-91	3.1e-89	NW_006271969.1	4176460	4178382	-	CCM_01297	T-complex protein 1 subunit eta
gene-CCM_05387	384.734	9.09528	3.18512	0.157525	20.2197	6.56e-91	4.88e-89	NW_006271972.1	1117327	1119063	+	CCM_05387	MFS transporter%2C putative
gene-CCM_03387	1372.6	0.308492	-1.6967	0.0843716	-20.1098	6.05e-90	4.47e-88	NW_006271970.1	4675370	4677049	-	CCM_03387	c-14 sterol reductase
gene-CCM_07250	671.006	0.124783	-3.00251	0.149339	-20.1053	6.63e-90	4.85e-88	NW_006271973.1	3001745	3004256	-	CCM_07250	hypothetical protein
gene-CCM_03011	10591.6	5.91092	2.56338	0.12768	20.0766	1.18e-89	8.58e-88	NW_006271970.1	3423859	3428158	-	CCM_03011	Zn(II)2Cys6 transcription factor
gene-CCM_02022	279.366	0.050753	-4.30036	0.215011	-20.0006	5.44e-89	3.92e-87	NW_006271970.1	276657	277298	+	CCM_02022	Cyclin-like F-box
gene-CCM_07947	413.562	0.133351	-2.9067	0.145499	-19.9775	8.65e-89	6.19e-87	NW_006271974.1	2140947	2145318	-	CCM_07947	small oligopeptide transporter%2C OPT family
gene-CCM_03466	2857.51	0.150399	-2.73314	0.137044	-19.9434	1.71e-88	1.21e-86	NW_006271970.1	4922893	4923856	+	CCM_03466	hypothetical protein
gene-CCM_00626	312.147	8.6485	3.11245	0.156713	19.8608	8.89e-88	6.27e-86	NW_006271969.1	2060502	2061918	-	CCM_00626	hypothetical protein
gene-CCM_03712	503.747	0.145874	-2.77721	0.140204	-19.8083	2.53e-87	1.77e-85	NW_006271971.1	307082	312687	+	CCM_03712	hypothetical protein
gene-CCM_03605	222.266	0.0581659	-4.10368	0.208844	-19.6495	5.84e-86	4.05e-84	NW_006271970.1	5334491	5337889	-	CCM_03605	ATP-binding cassette transporter%2C putative
gene-CCM_08115	332.212	7.76439	2.95687	0.150602	19.6337	7.97e-86	5.5e-84	NW_006271974.1	2733215	2734782	-	CCM_08115	allantoate transport protein
gene-CCM_07859	8557.75	3.24078	1.69634	0.0866628	19.574	2.58e-85	1.76e-83	NW_006271974.1	1905678	1906550	-	CCM_07859	L-xylulose reductase
gene-CCM_08587	304.827	0.103513	-3.27211	0.1675	-19.535	5.54e-85	3.76e-83	NW_006271975.1	1144748	1145319	+	CCM_08587	hypothetical protein
gene-CCM_06281	7335.33	4.2638	2.09214	0.107209	19.5145	8.27e-85	5.58e-83	NW_006271972.1	3923659	3925055	+	CCM_06281	acetylglutamate kinase%2C putative
gene-CCM_05625	248.603	19.7517	4.30391	0.221376	19.4416	3.43e-84	2.3e-82	NW_006271972.1	1980597	1982889	+	CCM_05625	extracellular phytase%2C putative
gene-CCM_09090	8744.55	0.136654	-2.8714	0.14783	-19.4237	4.87e-84	3.24e-82	NW_006271975.1	2763218	2764886	-	CCM_09090	FAD binding domain protein
gene-CCM_03253	1733.93	0.267093	-1.90459	0.098448	-19.3461	2.2e-83	1.45e-81	NW_006271970.1	4201881	4206855	-	CCM_03253	ABC transporter%2C transmembrane region%2C type 1
gene-CCM_04240	2078.42	4.11964	2.04252	0.106027	19.2642	1.07e-82	7.04e-81	NW_006271971.1	2014311	2016184	-	CCM_04240	glycosyl hydrolase%2C putative
gene-CCM_06454	322.663	22.2685	4.47694	0.23253	19.2532	1.33e-82	8.65e-81	NW_006271973.1	170262	173483	+	CCM_06454	hypothetical protein
gene-CCM_04437	7978.8	5.80653	2.53768	0.131944	19.2329	1.96e-82	1.27e-80	NW_006271971.1	2548992	2550029	+	CCM_04437	phosphoribosyl-aminoimidazole-succinocarboxamide synthase
gene-CCM_08573	247.579	24.9066	4.63846	0.241422	19.2131	2.88e-82	1.85e-80	NW_006271975.1	1098643	1099925	-	CCM_08573	inorganic diphosphatase%2C putative
gene-CCM_08025	13623.7	4.67877	2.22613	0.116379	19.1283	1.47e-81	9.37e-80	NW_006271974.1	2399270	2400492	-	CCM_08025	L-lactate dehydrogenase A
gene-CCM_09233	480.504	8.84027	3.14409	0.164801	19.0781	3.84e-81	2.43e-79	NW_006271976.1	491969	494605	+	CCM_09233	sulfatase domain protein
gene-CCM_03777	3337.85	6.88711	2.7839	0.146333	19.0244	1.07e-80	6.74e-79	NW_006271971.1	555267	556691	+	CCM_03777	zinc finger protein OZF
gene-CCM_04449	2216.89	0.25247	-1.98582	0.104411	-19.0193	1.18e-80	7.39e-79	NW_006271971.1	2582865	2584209	-	CCM_04449	fumarylacetoacetase
gene-CCM_05068	238.68	15.5259	3.9566	0.20861	18.9665	3.23e-80	2.01e-78	NW_006271972.1	114922	115878	+	CCM_05068	hypothetical protein
gene-CCM_02819	843.043	0.215044	-2.2173	0.117421	-18.8834	1.56e-79	9.65e-78	NW_006271970.1	2825676	2827573	-	CCM_02819	bZIP transcription factor (MeaB)%2C putative
gene-CCM_04395	264.871	15.0375	3.91049	0.207498	18.8459	3.17e-79	1.95e-77	NW_006271971.1	2442204	2445123	-	CCM_04395	Oligopeptide transporter OPT superfamily
gene-CCM_07735	2353.77	0.267217	-1.90392	0.101192	-18.8149	5.71e-79	3.48e-77	NW_006271974.1	1458157	1463434	-	CCM_07735	ABC multidrug transporter%2C putative
gene-CCM_09183	1855.94	7.96524	2.99372	0.159247	18.7992	7.67e-79	4.65e-77	NW_006271976.1	320282	321514	-	CCM_09183	glycoside hydrolase family GH5
gene-CCM_05459	577.892	0.146541	-2.77063	0.147561	-18.7762	1.18e-78	7.12e-77	NW_006271972.1	1382202	1385385	+	CCM_05459	NACHT nucleoside triphosphatase
gene-CCM_02450	1036.88	0.288272	-1.7945	0.0956188	-18.7672	1.4e-78	8.38e-77	NW_006271970.1	1708028	1708723	-	CCM_02450	SNF7 family protein
gene-CCM_06287	1542.59	3.9854	1.99472	0.106726	18.6901	5.95e-78	3.54e-76	NW_006271972.1	3935500	3936465	-	CCM_06287	APAF1-interacting protein
gene-CCM_01521	407.817	148.341	7.21277	0.386168	18.6778	7.51e-78	4.43e-76	NW_006271969.1	4902319	4904984	+	CCM_01521	asparagine synthase
gene-CCM_01765	572.328	5.17685	2.37207	0.127713	18.5735	5.27e-77	3.09e-75	NW_006271969.1	5716115	5717374	-	CCM_01765	monooxygenase%2C putative
gene-CCM_01396	1985.42	0.274042	-1.86753	0.100781	-18.5306	1.17e-76	6.82e-75	NW_006271969.1	4516837	4517936	+	CCM_01396	serine family amino acid catabolism-related protein
gene-CCM_05055	1228.91	5.02568	2.32932	0.125761	18.5219	1.38e-76	7.97e-75	NW_006271972.1	58615	60285	+	CCM_05055	calcium ion transporter Vcx1%2C putative
gene-CCM_07341	318.066	10.4799	3.38956	0.183193	18.5026	1.97e-76	1.13e-74	NW_006271974.1	136540	138954	-	CCM_07341	cytochrome P450 monooxygenase%2C putative
gene-CCM_00427	550.98	0.257992	-1.9546	0.105673	-18.4967	2.2e-76	1.26e-74	NW_006271969.1	1536826	1538291	-	CCM_00427	aminotransferase%2C putative
gene-CCM_09283	504.489	0.197405	-2.34077	0.12691	-18.4443	5.79e-76	3.3e-74	NW_006271976.1	712492	714771	+	CCM_09283	putative protein-arginine deiminase
gene-CCM_00798	1761.15	3.60944	1.85177	0.100599	18.4075	1.14e-75	6.47e-74	NW_006271969.1	2545374	2546870	-	CCM_00798	Amidase
gene-CCM_09281	2609.06	0.270895	-1.88419	0.102431	-18.3948	1.45e-75	8.13e-74	NW_006271976.1	706749	707243	+	CCM_09281	hypothetical protein
gene-CCM_05651	1396.67	0.223241	-2.16333	0.117701	-18.3799	1.9e-75	1.06e-73	NW_006271972.1	2086597	2088516	+	CCM_05651	sugar transporter family protein
gene-CCM_03102	2317.89	6.18413	2.62857	0.143048	18.3754	2.07e-75	1.15e-73	NW_006271970.1	3691268	3692692	-	CCM_03102	hem oxygenase-like%2C multi-helical
gene-CCM_04666	269.19	0.0608353	-4.03895	0.220218	-18.3407	3.92e-75	2.17e-73	NW_006271971.1	3346367	3347048	+	CCM_04666	GNAT family N-acetyltransferase
gene-CCM_00834	5440.57	2.72151	1.4444	0.0789148	18.3033	7.78e-75	4.27e-73	NW_006271969.1	2628694	2629141	+	CCM_00834	hypothetical protein
gene-CCM_08161	1479.02	4.05385	2.01929	0.11034	18.3006	8.18e-75	4.47e-73	NW_006271974.1	2872141	2873919	+	CCM_08161	NADPH oxidase (NoxA)%2C putative
gene-CCM_04619	904.769	0.240193	-2.05773	0.11262	-18.2714	1.4e-74	7.59e-73	NW_006271971.1	3185581	3187283	-	CCM_04619	transporter protein smf2
gene-CCM_08818	351.328	0.1798	-2.47553	0.135567	-18.2606	1.7e-74	9.2e-73	NW_006271975.1	1866083	1867216	+	CCM_08818	mannosyl phosphorylinositol ceramide synthase CSH1%2C putative
gene-CCM_09145	335.728	0.18661	-2.4219	0.132649	-18.258	1.79e-74	9.59e-73	NW_006271976.1	163604	165136	+	CCM_09145	CRAL/TRIO domain protein
gene-CCM_04003	1501.04	3.54669	1.82648	0.100179	18.2321	2.87e-74	1.53e-72	NW_006271971.1	1250094	1251903	-	CCM_04003	peptidase M4%2C thermolysin
gene-CCM_06594	722.511	4.4536	2.15497	0.118202	18.2313	2.91e-74	1.55e-72	NW_006271973.1	677048	683591	-	CCM_06594	Major facilitator superfamily transporter
gene-CCM_04932	197.986	0.0705717	-3.82477	0.210139	-18.2011	5.06e-74	2.67e-72	NW_006271971.1	4174118	4176514	+	CCM_04932	OPT peptide transporter Mtd1
gene-CCM_04983	1469.92	4.79081	2.26027	0.124224	18.1951	5.64e-74	2.96e-72	NW_006271971.1	4339638	4340509	-	CCM_04983	adenylate kinase
gene-CCM_04031	786.055	0.269573	-1.89125	0.104728	-18.0587	6.74e-73	3.52e-71	NW_006271971.1	1324492	1325914	-	CCM_04031	oxidoreductase%2C 2-nitropropane dioxygenase family%2C putative
gene-CCM_01492	440.791	4.62465	2.20934	0.122534	18.0304	1.12e-72	5.84e-71	NW_006271969.1	4799792	4800247	+	CCM_01492	BYS1 domain-containing protein
gene-CCM_07158	6516.87	5.15048	2.36471	0.131302	18.0097	1.64e-72	8.44e-71	NW_006271973.1	2695266	2697914	-	CCM_07158	para-aminobenzoate synthase PabaA
gene-CCM_04198	59648.3	3.70546	1.88965	0.104968	18.0022	1.87e-72	9.61e-71	NW_006271971.1	1887240	1890524	+	CCM_04198	glycogen phosphorylase
gene-CCM_05631	436.944	0.218498	-2.19431	0.122159	-17.9627	3.81e-72	1.95e-70	NW_006271972.1	2004329	2006756	+	CCM_05631	small oligopeptide transporter%2C OPT family
gene-CCM_07619	245.432	67.3553	6.07372	0.339908	17.8687	2.07e-71	1.05e-69	NW_006271974.1	1044524	1046409	+	CCM_07619	putative protein-arginine deiminase
gene-CCM_06416	877.057	640.851	9.32385	0.522681	17.8385	3.55e-71	1.79e-69	NW_006271973.1	52765	53747	-	CCM_06416	hypothetical protein
gene-CCM_05836	3347.1	0.304497	-1.7155	0.0962028	-17.8321	3.98e-71	2e-69	NW_006271972.1	2616161	2616666	+	CCM_05836	RING-box protein 1
gene-CCM_07295	1773.36	0.249148	-2.00493	0.112526	-17.8174	5.18e-71	2.59e-69	NW_006271973.1	3158173	3159738	+	CCM_07295	4-aminobutyrate transaminase GatA
gene-CCM_02743	3003.2	0.333495	-1.58426	0.0891861	-17.7636	1.35e-70	6.73e-69	NW_006271970.1	2589396	2591198	-	CCM_02743	S33 family peptidase
gene-CCM_08178	1625.86	4.57394	2.19344	0.124004	17.6884	5.16e-70	2.55e-68	NW_006271974.1	2921915	2926152	-	CCM_08178	hypothetical protein
gene-CCM_09578	258.254	14.2041	3.82824	0.217032	17.6391	1.23e-69	6.07e-68	NW_006271977.1	803273	804667	-	CCM_09578	taurine catabolism dioxygenase TauD
gene-CCM_07863	703.305	4.96609	2.31211	0.13137	17.6	2.46e-69	1.21e-67	NW_006271974.1	1918339	1919361	-	CCM_07863	alcohol dehydrogenase
gene-CCM_05930	170.966	0.0514157	-4.28165	0.243499	-17.5839	3.28e-69	1.59e-67	NW_006271972.1	2902177	2903102	+	CCM_05930	hypothetical protein
gene-CCM_04771	229.775	10.4542	3.38601	0.19262	17.5787	3.59e-69	1.74e-67	NW_006271971.1	3712779	3716331	+	CCM_04771	TAM domain methyltransferase%2C putative
gene-CCM_00717	480.848	0.226718	-2.14103	0.121816	-17.576	3.76e-69	1.81e-67	NW_006271969.1	2259093	2260414	-	CCM_00717	peptidase dimerization domain protein
gene-CCM_08205	2299.89	2.47778	1.30905	0.074841	17.4911	1.68e-68	8.04e-67	NW_006271974.1	3019066	3020393	+	CCM_08205	Fasciclin domain family protein
gene-CCM_09186	3311.97	0.190902	-2.38909	0.136995	-17.4392	4.16e-68	1.98e-66	NW_006271976.1	326174	327249	-	CCM_09186	mitochodrial matrix protein HMF1
gene-CCM_01874	6661.38	0.20061	-2.31754	0.133166	-17.4034	7.78e-68	3.69e-66	NW_006271969.1	6066717	6068615	+	CCM_01874	aminotransferase
gene-CCM_06583	3709.21	0.269761	-1.89025	0.108818	-17.3707	1.38e-67	6.5e-66	NW_006271973.1	585168	586592	-	CCM_06583	membrane transporter
gene-CCM_05331	481.638	0.207872	-2.26623	0.130574	-17.3559	1.78e-67	8.36e-66	NW_006271972.1	952714	953766	-	CCM_05331	Intradiol ring-cleavage dioxygenase%2C core
gene-CCM_09333	312.369	8.40641	3.07149	0.177655	17.2891	5.68e-67	2.66e-65	NW_006271976.1	885765	886625	-	CCM_09333	hypothetical protein
gene-CCM_06566	4170.26	4.4859	2.1654	0.125267	17.2863	5.97e-67	2.78e-65	NW_006271973.1	535038	535679	-	CCM_06566	glucosamine 6-phosphate N-acetyltransferase
gene-CCM_00481	836.809	0.0190496	-5.7141	0.330565	-17.2859	6.01e-67	2.78e-65	NW_006271969.1	1676900	1679336	-	CCM_00481	acid phosphatase AphA
gene-CCM_02116	1813.4	0.245222	-2.02784	0.117678	-17.2321	1.53e-66	7.03e-65	NW_006271970.1	551294	553900	-	CCM_02116	Oligopeptide transporter OPT superfamily
gene-CCM_00877	728.258	0.257159	-1.95926	0.114049	-17.1791	3.81e-66	1.75e-64	NW_006271969.1	2737829	2740063	+	CCM_00877	MFS transporter
gene-CCM_05133	4900.17	0.243778	-2.03636	0.118889	-17.1283	9.13e-66	4.16e-64	NW_006271972.1	368735	370239	-	CCM_05133	zinc finger protein zpr1
gene-CCM_04524	747.025	5.21542	2.38278	0.139491	17.082	2.02e-65	9.17e-64	NW_006271971.1	2865124	2865640	+	CCM_04524	hypothetical protein
gene-CCM_02970	619.374	5.24338	2.3905	0.13996	17.0799	2.1e-65	9.47e-64	NW_006271970.1	3297115	3298544	+	CCM_02970	hypothetical protein
gene-CCM_09508	640.31	0.287374	-1.799	0.105483	-17.0549	3.21e-65	1.44e-63	NW_006271977.1	620582	621913	-	CCM_09508	hypothetical protein
gene-CCM_01730	3534.06	0.315708	-1.66334	0.0975298	-17.0547	3.23e-65	1.44e-63	NW_006271969.1	5623795	5625691	-	CCM_01730	extracelular serine carboxypeptidase%2C putative
gene-CCM_02626	10091.5	3.66185	1.87257	0.109847	17.047	3.68e-65	1.64e-63	NW_006271970.1	2243002	2244667	+	CCM_02626	glutamate 5-kinase
gene-CCM_09444	5041.25	0.320699	-1.64071	0.0966935	-16.9681	1.41e-64	6.27e-63	NW_006271977.1	417940	421817	-	CCM_09444	NAD-specific glutamate dehydrogenase
gene-CCM_00023	250.061	0.124569	-3.00498	0.177471	-16.9323	2.6e-64	1.15e-62	NW_006271969.1	88072	89236	+	CCM_00023	RTA1 domain protein%2C putative
gene-CCM_08994	1990.81	0.0175995	-5.82832	0.344515	-16.9175	3.34e-64	1.47e-62	NW_006271975.1	2472839	2474735	+	CCM_08994	amino-acid permease inda1
gene-CCM_03160	4462.3	3.32232	1.73219	0.102569	16.8881	5.51e-64	2.41e-62	NW_006271970.1	3876915	3878519	-	CCM_03160	candidapepsin-4 precursor
gene-CCM_00491	383.28	4.68806	2.22899	0.132158	16.8661	8e-64	3.48e-62	NW_006271969.1	1704316	1706638	-	CCM_00491	glucokinase regulator family protein%2C putative
gene-CCM_01943	215.758	0.142325	-2.81274	0.166958	-16.847	1.1e-63	4.79e-62	NW_006271970.1	35680	36879	-	CCM_01943	short-chain dehydrogenase%2C putative
gene-CCM_01791	3048.25	0.348364	-1.52133	0.0903936	-16.8301	1.47e-63	6.34e-62	NW_006271969.1	5790258	5792704	-	CCM_01791	copper radical oxidase
gene-CCM_01890	299.608	0.187413	-2.4157	0.143686	-16.8123	1.98e-63	8.51e-62	NW_006271969.1	6113812	6114951	-	CCM_01890	FAD dependent oxidoreductase
gene-CCM_05067	292.821	8.60869	3.10579	0.185108	16.7783	3.52e-63	1.5e-61	NW_006271972.1	110677	111265	+	CCM_05067	hypothetical protein
gene-CCM_00470	352.367	7.24332	2.85665	0.170652	16.7396	6.75e-63	2.87e-61	NW_006271969.1	1649872	1651514	+	CCM_00470	DUF1479 domain protein
gene-CCM_04581	171.707	0.0723654	-3.78856	0.226335	-16.7387	6.85e-63	2.9e-61	NW_006271971.1	3046024	3047658	-	CCM_04581	Major facilitator superfamily transporter
gene-CCM_00915	3872.02	3.58148	1.84056	0.110679	16.6297	4.25e-62	1.79e-60	NW_006271969.1	2840613	2843439	-	CCM_00915	conserved serine proline-rich protein
gene-CCM_03586	242.346	0.00938582	-6.7353	0.405366	-16.6154	5.4e-62	2.27e-60	NW_006271970.1	5249777	5251708	+	CCM_03586	Cytochrome P450
gene-CCM_02351	905.817	4.07932	2.02833	0.122681	16.5334	2.11e-61	8.81e-60	NW_006271970.1	1276899	1279850	-	CCM_02351	hypothetical protein
gene-CCM_03776	209.784	39.8259	5.31563	0.322433	16.486	4.62e-61	1.92e-59	NW_006271971.1	554216	554815	+	CCM_03776	hypothetical protein
gene-CCM_06292	5532.12	0.362587	-1.4636	0.088814	-16.4794	5.16e-61	2.14e-59	NW_006271972.1	3968074	3969961	+	CCM_06292	calnexin precursor
gene-CCM_08566	1337.89	0.284194	-1.81505	0.110435	-16.4355	1.07e-60	4.4e-59	NW_006271975.1	1080829	1081236	+	CCM_08566	hypothetical protein
gene-CCM_03762	315.423	0.153652	-2.70226	0.164609	-16.4162	1.46e-60	6.01e-59	NW_006271971.1	530609	535134	+	CCM_03762	ABC multidrug transporter%2C putative
gene-CCM_08542	188.409	0.0810966	-3.62421	0.221667	-16.3498	4.36e-60	1.78e-58	NW_006271975.1	1016348	1017547	-	CCM_08542	hypothetical protein
gene-CCM_04538	1069.11	4.23806	2.08341	0.12767	16.3187	7.27e-60	2.96e-58	NW_006271971.1	2911801	2915416	-	CCM_04538	ubiquitin-protein ligase (Hul4)%2C putative
gene-CCM_05065	175.552	9.39181	3.2314	0.198779	16.2562	2.02e-59	8.18e-58	NW_006271972.1	100153	101834	+	CCM_05065	phytase%2C putative
gene-CCM_09400	151.311	0.0526234	-4.24815	0.261341	-16.2552	2.05e-59	8.29e-58	NW_006271977.1	259979	262414	+	CCM_09400	peptidase S9
gene-CCM_05228	275.096	6.59119	2.72054	0.167436	16.2482	2.3e-59	9.25e-58	NW_006271972.1	672589	673470	+	CCM_05228	short chain dehydrogenase
gene-CCM_04229	1696.84	3.34964	1.744	0.107643	16.2018	4.9e-59	1.96e-57	NW_006271971.1	1991442	1992275	+	CCM_04229	hypothetical protein
gene-CCM_00124	3473.95	64.1967	6.00443	0.37105	16.1822	6.73e-59	2.68e-57	NW_006271969.1	449654	450292	-	CCM_00124	hypothetical protein
gene-CCM_03678	189.239	0.082705	-3.59588	0.222254	-16.1792	7.08e-59	2.81e-57	NW_006271971.1	170356	171292	+	CCM_03678	Protein kinase-like domain
gene-CCM_06403	146.384	0.0757358	-3.72288	0.230422	-16.1568	1.02e-58	4.02e-57	NW_006271972.1	4380554	4382160	+	CCM_06403	hypothetical protein
gene-CCM_03856	360.848	0.109633	-3.18924	0.197415	-16.155	1.05e-58	4.12e-57	NW_006271971.1	769911	771803	+	CCM_03856	hypothetical protein
gene-CCM_08440	895.477	0.264437	-1.91901	0.118864	-16.1446	1.24e-58	4.86e-57	NW_006271975.1	707691	711309	-	CCM_08440	MFS transporter%2C putative
gene-CCM_06901	4567.24	0.339669	-1.5578	0.0966849	-16.1121	2.1e-58	8.19e-57	NW_006271973.1	1759416	1761253	-	CCM_06901	delta-1-pyrroline-5-carboxylate dehydrogenase
gene-CCM_03788	2249.69	0.216404	-2.2082	0.137091	-16.1075	2.26e-58	8.78e-57	NW_006271971.1	576806	577471	+	CCM_03788	Hsp70 nucleotide exchange factor (Fes1)%2C putative
gene-CCM_09524	1535.14	0.31296	-1.67595	0.104332	-16.0636	4.59e-58	1.78e-56	NW_006271977.1	662217	663815	-	CCM_09524	SGT1 and CS domain containing protein
gene-CCM_01482	1274.19	4.73953	2.24475	0.139888	16.0467	6.03e-58	2.32e-56	NW_006271969.1	4768468	4769064	-	CCM_01482	hypothetical protein
gene-CCM_08414	1090.04	0.314584	-1.66848	0.104838	-15.9149	4.99e-57	1.92e-55	NW_006271975.1	626542	631702	-	CCM_08414	C2H2 finger domain protein%2C putative
gene-CCM_03289	5941.22	0.198828	-2.33041	0.146542	-15.9027	6.07e-57	2.32e-55	NW_006271970.1	4329506	4333299	+	CCM_03289	Na/K ATPase alpha 1 subunit%2C putative
gene-CCM_03013	699.863	5.27109	2.3981	0.151092	15.8718	9.93e-57	3.78e-55	NW_006271970.1	3433568	3434551	+	CCM_03013	hypothetical protein
gene-CCM_00968	5088.55	4.08241	2.02942	0.127921	15.8646	1.11e-56	4.22e-55	NW_006271969.1	2999695	3002733	-	CCM_00968	heavy metal tolerance protein precursor
gene-CCM_03557	998.351	0.184192	-2.44072	0.154256	-15.8225	2.18e-56	8.22e-55	NW_006271970.1	5166087	5167074	+	CCM_03557	HPP family protein
gene-CCM_01015	792.106	3.12545	1.64407	0.103974	15.8123	2.56e-56	9.63e-55	NW_006271969.1	3162644	3163267	+	CCM_01015	hypothetical protein
gene-CCM_05973	385.441	0.176317	-2.50375	0.158384	-15.8082	2.73e-56	1.02e-54	NW_006271972.1	3023500	3023889	-	CCM_05973	hypothetical protein
gene-CCM_07988	755.273	3.12145	1.64222	0.104117	15.7728	4.79e-56	1.79e-54	NW_006271974.1	2266064	2268415	-	CCM_07988	Fungal transcriptional regulatory protein
gene-CCM_09365	2891.65	0.34012	-1.55588	0.0986957	-15.7644	5.47e-56	2.03e-54	NW_006271977.1	99476	102247	-	CCM_09365	subtilisin%2C putative
gene-CCM_05913	1922.96	0.403152	-1.31061	0.0832389	-15.7451	7.42e-56	2.75e-54	NW_006271972.1	2825046	2826961	+	CCM_05913	hypothetical protein
gene-CCM_00595	895.423	3.43697	1.78114	0.113515	15.6907	1.75e-55	6.46e-54	NW_006271969.1	1976973	1980029	+	CCM_00595	hypothetical protein
gene-CCM_03728	464.816	4.29323	2.10206	0.133997	15.6874	1.84e-55	6.78e-54	NW_006271971.1	391503	392291	+	CCM_03728	hypothetical protein
gene-CCM_00949	8444.71	5.34811	2.41903	0.154242	15.6833	1.97e-55	7.2e-54	NW_006271969.1	2946627	2950179	+	CCM_00949	hypothetical protein
gene-CCM_01967	245.244	6.63781	2.73071	0.174786	15.6231	5.07e-55	1.85e-53	NW_006271970.1	113469	114977	-	CCM_01967	hypothetical protein
gene-CCM_04140	572.118	4.53167	2.18004	0.139779	15.5963	7.71e-55	2.8e-53	NW_006271971.1	1620668	1621735	+	CCM_04140	hypothetical protein
gene-CCM_08513	411.978	0.210512	-2.24803	0.144166	-15.5933	8.08e-55	2.92e-53	NW_006271975.1	918475	919776	-	CCM_08513	O-methyltransferase%2C putative
gene-CCM_05341	1080.66	0.27853	-1.8441	0.118262	-15.5933	8.09e-55	2.92e-53	NW_006271972.1	984482	988705	+	CCM_05341	positive regulator of purine utilization
gene-CCM_06777	3373.34	3.48481	1.80108	0.115718	15.5643	1.27e-54	4.57e-53	NW_006271973.1	1302640	1305115	-	CCM_06777	universal stress protein family domain protein
gene-CCM_02746	161.24	48.6496	5.60436	0.360328	15.5535	1.51e-54	5.39e-53	NW_006271970.1	2598661	2599371	+	CCM_02746	hypothetical protein
gene-CCM_06491	1212.98	0.391339	-1.35351	0.0871441	-15.5319	2.11e-54	7.53e-53	NW_006271973.1	292868	294057	+	CCM_06491	CRAL/TRIO domain protein
gene-CCM_07822	331.588	4.14352	2.05086	0.132055	15.5303	2.16e-54	7.68e-53	NW_006271974.1	1791562	1793332	+	CCM_07822	Major facilitator superfamily transporter
gene-CCM_01111	497.706	0.179808	-2.47547	0.159461	-15.524	2.39e-54	8.44e-53	NW_006271969.1	3439178	3439795	+	CCM_01111	hypothetical protein
gene-CCM_09545	826.849	0.326847	-1.61331	0.104167	-15.4878	4.2e-54	1.48e-52	NW_006271977.1	715836	719566	-	CCM_09545	fatty acid desaturase
gene-CCM_03075	1504.65	3.23951	1.69578	0.109899	15.4303	1.02e-53	3.6e-52	NW_006271970.1	3626655	3627221	-	CCM_03075	hypothetical protein
gene-CCM_01250	4134.66	2.85215	1.51205	0.0984627	15.3566	3.2e-53	1.12e-51	NW_006271969.1	4001071	4003593	-	CCM_01250	Mannose-binding lectin
gene-CCM_01382	16320.3	6.21293	2.63527	0.171645	15.3531	3.38e-53	1.18e-51	NW_006271969.1	4447947	4450008	+	CCM_01382	rhomboid family membrane protein
gene-CCM_04974	341.454	0.197976	-2.33661	0.152296	-15.3425	3.98e-53	1.38e-51	NW_006271971.1	4315777	4317220	+	CCM_04974	sarcosine oxidase
gene-CCM_02729	565.32	4.07089	2.02534	0.132009	15.3424	3.98e-53	1.38e-51	NW_006271970.1	2554622	2558264	+	CCM_02729	sugar transporter%2C putative
gene-CCM_01570	1954.76	0.36225	-1.46494	0.0958055	-15.2908	8.81e-53	3.04e-51	NW_006271969.1	5057600	5060650	-	CCM_01570	IQ calmodulin-binding protein
gene-CCM_00507	1309.37	0.296313	-1.7548	0.114825	-15.2824	1e-52	3.44e-51	NW_006271969.1	1745586	1746816	-	CCM_00507	peroxin
gene-CCM_01515	4281.69	3.62853	1.85938	0.122042	15.2356	2.05e-52	7.02e-51	NW_006271969.1	4884141	4884686	+	CCM_01515	L-PSP endoribonuclease family protein%2C putative
gene-CCM_06654	688.739	0.316457	-1.65992	0.108985	-15.2307	2.21e-52	7.54e-51	NW_006271973.1	881774	886222	-	CCM_06654	Vacuolar metal resistance and drug detoxification protein
gene-CCM_00170	2618.25	0.393232	-1.34655	0.0884892	-15.2171	2.72e-52	9.26e-51	NW_006271969.1	633316	637060	+	CCM_00170	oligopeptide transporter
gene-CCM_06981	535.038	3.32552	1.73358	0.114209	15.1791	4.87e-52	1.65e-50	NW_006271973.1	1978665	1980190	+	CCM_06981	hypothetical protein
gene-CCM_04910	313.943	0.199741	-2.3238	0.153557	-15.1332	9.79e-52	3.3e-50	NW_006271971.1	4105726	4107901	-	CCM_04910	saccharopine dehydrogenase
gene-CCM_09518	236.29	7.05159	2.81795	0.186554	15.1052	1.5e-51	5.03e-50	NW_006271977.1	645416	648106	-	CCM_09518	carboxylic acid transport protein
gene-CCM_07131	6977.81	2.51525	1.3307	0.0881015	15.1042	1.52e-51	5.09e-50	NW_006271973.1	2614554	2617058	-	CCM_07131	EPD1%2C essential for pseudohyphal development protein 1
gene-CCM_00639	200.275	0.130422	-2.93874	0.194683	-15.095	1.75e-51	5.83e-50	NW_006271969.1	2095458	2096854	+	CCM_00639	hypothetical protein
gene-CCM_00437	370.552	4.18614	2.06562	0.136947	15.0833	2.08e-51	6.93e-50	NW_006271969.1	1561667	1563541	-	CCM_00437	MFS multidrug transporter%2C putative
gene-CCM_01629	1267.62	16.813	4.0715	0.270105	15.0738	2.41e-51	7.99e-50	NW_006271969.1	5243963	5247538	+	CCM_01629	potassium/sodium efflux P-type ATPase
gene-CCM_06821	20632.4	0.163446	-2.61311	0.173473	-15.0635	2.81e-51	9.29e-50	NW_006271973.1	1527154	1528076	+	CCM_06821	30 kDa heat shock protein
gene-CCM_02030	123.516	0.0491239	-4.34743	0.289064	-15.0397	4.04e-51	1.33e-49	NW_006271970.1	293034	293628	+	CCM_02030	hypothetical protein
gene-CCM_02532	1071.44	3.70887	1.89098	0.126141	14.991	8.41e-51	2.76e-49	NW_006271970.1	1987768	1989720	+	CCM_02532	CorA family metal ion transporter%2C putative
gene-CCM_09006	143.038	19.35	4.27426	0.285269	14.9833	9.45e-51	3.09e-49	NW_006271975.1	2504150	2505762	+	CCM_09006	UDP-glucoronosyl and UDP-glucosyl transferase%2C putative
gene-CCM_05328	238.793	4.94673	2.30648	0.154121	14.9653	1.24e-50	4.03e-49	NW_006271972.1	936377	938154	-	CCM_05328	L-2-hydroxyglutarate dehydrogenase
gene-CCM_09610	1963.15	2.72904	1.44839	0.096982	14.9346	1.96e-50	6.37e-49	NW_006271978.1	102937	104594	+	CCM_09610	neutral amino acid permease%2C putative
gene-CCM_03731	710.515	0.343325	-1.54235	0.103606	-14.8867	4.02e-50	1.3e-48	NW_006271971.1	407944	409479	-	CCM_03731	aspartate aminotransferase%2C putative
gene-CCM_01545	4039.81	0.360856	-1.47051	0.0988763	-14.8722	5e-50	1.61e-48	NW_006271969.1	4977445	4979919	+	CCM_01545	DNAJ domain containing protein
gene-CCM_05733	270.126	8.84949	3.14559	0.212163	14.8263	9.9e-50	3.18e-48	NW_006271972.1	2337865	2338440	+	CCM_05733	hypothetical protein
gene-CCM_08056	884.032	3.14307	1.65218	0.111468	14.8219	1.06e-49	3.38e-48	NW_006271974.1	2487377	2493971	-	CCM_08056	Cation/H+ exchanger
gene-CCM_03558	401.336	0.192563	-2.3766	0.160884	-14.7722	2.22e-49	7.07e-48	NW_006271970.1	5167590	5171984	-	CCM_03558	subtilisin%2C putative
gene-CCM_08767	211.468	111.264	6.79784	0.460214	14.771	2.25e-49	7.16e-48	NW_006271975.1	1713876	1714353	+	CCM_08767	hypothetical protein
gene-CCM_08722	281.438	5.84668	2.54762	0.172627	14.758	2.73e-49	8.67e-48	NW_006271975.1	1572300	1573040	+	CCM_08722	LPS-induced tumor necrosis factor alpha factor
gene-CCM_00504	299.155	9.39565	3.23199	0.219838	14.7017	6.29e-49	1.99e-47	NW_006271969.1	1738962	1739747	-	CCM_00504	spherulin-1B precursor
gene-CCM_00067	6211.74	0.425663	-1.23222	0.0838476	-14.6959	6.85e-49	2.16e-47	NW_006271969.1	247229	250520	-	CCM_00067	sodium/calcium transporter%2C putative
gene-CCM_08446	1434.63	2.80028	1.48557	0.101152	14.6865	7.86e-49	2.47e-47	NW_006271975.1	729236	730839	+	CCM_08446	histone H1-binding protein
gene-CCM_08329	770.7	0.376725	-1.40842	0.0963071	-14.6242	1.97e-48	6.16e-47	NW_006271975.1	340516	341397	-	CCM_08329	BTB/POZ fold domain containing protein
gene-CCM_06270	298.364	3.85243	1.94577	0.133244	14.6031	2.68e-48	8.37e-47	NW_006271972.1	3880594	3886437	-	CCM_06270	ankyrin repeat protein
gene-CCM_01733	2788.82	3.55029	1.82794	0.125285	14.5902	3.24e-48	1.01e-46	NW_006271969.1	5631815	5633888	-	CCM_01733	hypothetical protein
gene-CCM_00896	3306.73	0.419777	-1.2523	0.0859488	-14.5703	4.34e-48	1.34e-46	NW_006271969.1	2786258	2788086	+	CCM_00896	T-complex protein 1 subunit alpha
gene-CCM_05480	847.456	0.365381	-1.45252	0.0998311	-14.5498	5.85e-48	1.81e-46	NW_006271972.1	1447382	1451612	+	CCM_05480	morphogenesis protein (Msb1)%2C putative
gene-CCM_07934	49440.6	0.25923	-1.9477	0.133957	-14.5398	6.78e-48	2.09e-46	NW_006271974.1	2108708	2110717	+	CCM_07934	pantothenate transporter%2C putative
gene-CCM_00086	2568.86	0.0482592	-4.37305	0.300995	-14.5287	7.98e-48	2.45e-46	NW_006271969.1	312246	314950	+	CCM_00086	hypothetical protein
gene-CCM_01702	345.275	0.283138	-1.82042	0.125492	-14.5063	1.1e-47	3.38e-46	NW_006271969.1	5475227	5475631	-	CCM_01702	glyoxalase family protein
gene-CCM_05843	9425.01	0.439013	-1.18767	0.0819461	-14.4932	1.34e-47	4.07e-46	NW_006271972.1	2628960	2630777	+	CCM_05843	serine/threonine protein kinase%2C putative
gene-CCM_08892	219.754	0.189709	-2.39814	0.165512	-14.4892	1.42e-47	4.31e-46	NW_006271975.1	2106512	2107813	+	CCM_08892	hypothetical protein
gene-CCM_07653	2042.01	0.3418	-1.54877	0.106898	-14.4883	1.44e-47	4.35e-46	NW_006271974.1	1137151	1138134	-	CCM_07653	hypothetical protein
gene-CCM_06624	1072.09	0.391262	-1.35379	0.0934788	-14.4824	1.57e-47	4.73e-46	NW_006271973.1	754061	754830	+	CCM_06624	MutT/nudix family protein
gene-CCM_07826	190.02	100.152	6.64604	0.459449	14.4653	2.01e-47	6.04e-46	NW_006271974.1	1801641	1803478	+	CCM_07826	siderophore iron transporter mirB
gene-CCM_00624	286.752	6.76312	2.75769	0.190755	14.4567	2.27e-47	6.82e-46	NW_006271969.1	2057514	2059391	-	CCM_00624	amino acid/polyamine transporter I
gene-CCM_01293	5543.73	0.341045	-1.55197	0.107812	-14.3951	5.55e-47	1.66e-45	NW_006271969.1	4164212	4166171	-	CCM_01293	T-complex protein 1 subunit zeta
gene-CCM_05020	1446.71	0.336331	-1.57204	0.109235	-14.3914	5.86e-47	1.75e-45	NW_006271971.1	4492363	4492961	-	CCM_05020	phosphotransmitter protein Ypd1%2C putative
gene-CCM_03596	130.652	10.0885	3.33463	0.231918	14.3785	7.06e-47	2.1e-45	NW_006271970.1	5271603	5272679	-	CCM_03596	metalloprotease 1
gene-CCM_08952	352.355	4.55278	2.18675	0.152107	14.3764	7.28e-47	2.16e-45	NW_006271975.1	2342322	2343918	-	CCM_08952	l-fucose permease%2C putative
gene-CCM_07602	687.881	0.36766	-1.44356	0.100606	-14.3486	1.09e-46	3.21e-45	NW_006271974.1	992933	993481	-	CCM_07602	BolA domain protein
gene-CCM_00022	320.553	0.284431	-1.81385	0.126457	-14.3436	1.17e-46	3.44e-45	NW_006271969.1	85935	86450	-	CCM_00022	eukaryotic translation initiation factor eIF1a-like protein%2C putative
gene-CCM_02239	1949.8	4.23702	2.08305	0.145398	14.3266	1.49e-46	4.38e-45	NW_006271970.1	942129	942938	-	CCM_02239	hypothetical protein
gene-CCM_06213	177.266	7.9517	2.99126	0.209168	14.3007	2.16e-46	6.33e-45	NW_006271972.1	3738174	3740838	+	CCM_06213	galactose oxidase precursor
gene-CCM_05689	2351.91	3.85388	1.94631	0.136337	14.2758	3.1e-46	9.03e-45	NW_006271972.1	2205668	2207100	+	CCM_05689	hypothetical protein
gene-CCM_00948	8265.71	3.78987	1.92215	0.134686	14.2713	3.3e-46	9.61e-45	NW_006271969.1	2938201	2939729	+	CCM_00948	glucan 1%2C3-beta-glucosidase
gene-CCM_03453	438.975	0.00477464	-7.71039	0.540629	-14.2619	3.78e-46	1.1e-44	NW_006271970.1	4888236	4889891	-	CCM_03453	4-aminobutyrate aminotransferase
gene-CCM_01423	3581.63	3.08321	1.62443	0.113939	14.257	4.06e-46	1.17e-44	NW_006271969.1	4593679	4597261	-	CCM_01423	PX domain protein
gene-CCM_01006	22805.2	2.36746	1.24334	0.0872098	14.2569	4.06e-46	1.17e-44	NW_006271969.1	3133281	3134040	+	CCM_01006	ATP synthase protein 9
gene-CCM_07861	814.009	0.382273	-1.38732	0.0975018	-14.2287	6.08e-46	1.75e-44	NW_006271974.1	1911921	1913182	+	CCM_07861	dihydrodipicolinate synthase%2C putative
gene-CCM_00102	1711.76	0.424017	-1.23781	0.087151	-14.203	8.78e-46	2.51e-44	NW_006271969.1	377737	379129	+	CCM_00102	ubiquitin-like protein DskB%2C putative
gene-CCM_05719	2050.88	0.461976	-1.11411	0.0784443	-14.2026	8.83e-46	2.52e-44	NW_006271972.1	2297878	2298537	+	CCM_05719	iron sulfur cluster assembly protein 1
gene-CCM_06530	292.167	0.175921	-2.507	0.176586	-14.1971	9.55e-46	2.72e-44	NW_006271973.1	434033	437401	-	CCM_06530	RNA-binding protein
gene-CCM_07220	128.599	0.085441	-3.54893	0.25002	-14.1946	9.9e-46	2.81e-44	NW_006271973.1	2907106	2908778	+	CCM_07220	hypothetical protein
gene-CCM_06273	1318.25	2.53243	1.34052	0.0945438	14.1789	1.24e-45	3.5e-44	NW_006271972.1	3894776	3896200	-	CCM_06273	DUF1275 domain protein
gene-CCM_00804	299.237	0.271452	-1.88123	0.132946	-14.1503	1.86e-45	5.24e-44	NW_006271969.1	2557024	2557839	+	CCM_00804	hypothetical protein
gene-CCM_06333	12670.6	0.434695	-1.20193	0.0852302	-14.1021	3.69e-45	1.04e-43	NW_006271972.1	4087032	4088060	+	CCM_06333	hypothetical protein
gene-CCM_03878	1959.47	0.385561	-1.37497	0.0975174	-14.0997	3.81e-45	1.07e-43	NW_006271971.1	828447	830209	+	CCM_03878	serine/threonine-protein phosphatase 5
gene-CCM_03328	2784.68	3.38	1.75702	0.124644	14.0964	4e-45	1.12e-43	NW_006271970.1	4460450	4463566	-	CCM_03328	phospholipase C
gene-CCM_06970	1505.04	2.97432	1.57256	0.111798	14.0661	6.13e-45	1.71e-43	NW_006271973.1	1946546	1947186	-	CCM_06970	hypothetical protein
gene-CCM_00707	944.151	3.20713	1.68128	0.11965	14.0516	7.53e-45	2.09e-43	NW_006271969.1	2239753	2240216	-	CCM_00707	hypothetical protein
gene-CCM_02722	1661.74	3.77147	1.91513	0.136573	14.0227	1.13e-44	3.14e-43	NW_006271970.1	2534737	2536155	+	CCM_02722	UPF0187 domain membrane protein
gene-CCM_01681	430.663	0.0287565	-5.11997	0.365239	-14.0181	1.21e-44	3.34e-43	NW_006271969.1	5407181	5409073	+	CCM_01681	IQ calmodulin-binding protein
gene-CCM_00677	1402.02	2.84666	1.50927	0.107919	13.9852	1.92e-44	5.29e-43	NW_006271969.1	2187155	2188055	+	CCM_00677	hypothetical protein
gene-CCM_03281	1425.75	2.45095	1.29334	0.0925894	13.9686	2.42e-44	6.66e-43	NW_006271970.1	4302430	4302726	+	CCM_03281	hypothetical protein
gene-CCM_06968	436.412	0.272877	-1.87368	0.134205	-13.9613	2.69e-44	7.35e-43	NW_006271973.1	1941991	1944402	+	CCM_06968	Rho guanyl nucleotide exchange factor
gene-CCM_04713	180.341	0.190092	-2.39523	0.172208	-13.9089	5.59e-44	1.53e-42	NW_006271971.1	3510865	3513173	-	CCM_04713	GCN5-related N-acetyltransferase
gene-CCM_08290	298.289	3.74557	1.90518	0.1372	13.8862	7.68e-44	2.09e-42	NW_006271975.1	224316	226178	-	CCM_08290	sugar transporter%2C putative
gene-CCM_08535	17922.3	3.09428	1.6296	0.117528	13.8657	1.02e-43	2.77e-42	NW_006271975.1	994069	996443	-	CCM_08535	5-methyltetrahydropteroyltriglutamate-homocysteine methyltransferase
gene-CCM_06511	431.129	0.302773	-1.72369	0.124614	-13.8322	1.63e-43	4.41e-42	NW_006271973.1	372158	373867	+	CCM_06511	hypothetical protein
gene-CCM_01673	2263.41	3.59898	1.84759	0.133679	13.821	1.9e-43	5.14e-42	NW_006271969.1	5388424	5390604	+	CCM_01673	C2H2 finger domain-containing protein
gene-CCM_02280	265.451	0.219003	-2.19098	0.158628	-13.8121	2.16e-43	5.8e-42	NW_006271970.1	1057732	1059417	+	CCM_02280	NAD binding Rossmann fold oxidoreductase%2C putative
gene-CCM_08427	117.637	0.0846239	-3.56279	0.258142	-13.8017	2.49e-43	6.68e-42	NW_006271975.1	659911	661344	+	CCM_08427	hypothetical protein
gene-CCM_05643	454.725	0.243069	-2.04056	0.148086	-13.7796	3.38e-43	9.05e-42	NW_006271972.1	2055176	2057108	-	CCM_05643	hypothetical protein
gene-CCM_00103	573.957	0.370515	-1.4324	0.104268	-13.7377	6.04e-43	1.61e-41	NW_006271969.1	379883	381179	+	CCM_00103	Alcohol dehydrogenase superfamily%2C zinc-containing
gene-CCM_09430	361.64	3.48783	1.80233	0.131243	13.7327	6.46e-43	1.72e-41	NW_006271977.1	353650	354785	-	CCM_09430	superoxide dismutase copper chaperone Lys7%2C putative
gene-CCM_05406	407.169	3.42501	1.77611	0.129367	13.7293	6.78e-43	1.8e-41	NW_006271972.1	1189417	1190977	+	CCM_05406	haloacid dehalogenase
gene-CCM_06568	1497.09	2.4972	1.32031	0.0961939	13.7255	7.14e-43	1.89e-41	NW_006271973.1	545853	548535	+	CCM_06568	response regulator
gene-CCM_05224	663.077	0.000971496	-10.0075	0.729455	-13.7191	7.8e-43	2.06e-41	NW_006271972.1	661765	662523	-	CCM_05224	aspergillopepsin%2C putative
gene-CCM_08293	235.976	0.200073	-2.3214	0.169261	-13.7149	8.27e-43	2.18e-41	NW_006271975.1	232381	233162	-	CCM_08293	hypothetical protein
gene-CCM_07625	545.76	0.333378	-1.58477	0.115683	-13.6992	1.03e-42	2.69e-41	NW_006271974.1	1068240	1069238	+	CCM_07625	GPR/FUN34 family protein
gene-CCM_02542	1501.43	0.282407	-1.82415	0.133282	-13.6864	1.22e-42	3.2e-41	NW_006271970.1	2016718	2017006	+	CCM_02542	hypothetical protein
gene-CCM_05974	1154.82	0.348922	-1.51903	0.111012	-13.6834	1.28e-42	3.33e-41	NW_006271972.1	3024599	3027257	+	CCM_05974	iron-sulfur clusters transporter atm1
gene-CCM_01319	1067.21	0.269972	-1.88912	0.138207	-13.6688	1.56e-42	4.06e-41	NW_006271969.1	4256976	4258862	-	CCM_01319	acetamidase
gene-CCM_03747	426.181	3.29612	1.72077	0.125942	13.6631	1.69e-42	4.37e-41	NW_006271971.1	480468	481678	-	CCM_03747	hypothetical protein
gene-CCM_07393	182.011	6.77655	2.76055	0.20206	13.6621	1.71e-42	4.43e-41	NW_006271974.1	319186	320065	+	CCM_07393	hypothetical protein
gene-CCM_02823	2383.66	3.27374	1.71094	0.125275	13.6575	1.82e-42	4.7e-41	NW_006271970.1	2836497	2838822	-	CCM_02823	Major facilitator superfamily transporter
gene-CCM_01511	383.494	0.30156	-1.72948	0.126644	-13.6563	1.85e-42	4.77e-41	NW_006271969.1	4860687	4861854	-	CCM_01511	isochorismatase domain-containing protein 2A
gene-CCM_06958	3732.31	0.490706	-1.02707	0.0752129	-13.6555	1.87e-42	4.8e-41	NW_006271973.1	1923999	1925202	-	CCM_06958	14-3-3 protein
gene-CCM_08788	771.667	0.362561	-1.46371	0.107208	-13.6529	1.94e-42	4.96e-41	NW_006271975.1	1786383	1788077	+	CCM_08788	tripeptidyl-peptidase 1 precursor
gene-CCM_06768	4098.62	2.1227	1.0859	0.0795894	13.6437	2.2e-42	5.62e-41	NW_006271973.1	1280337	1282026	+	CCM_06768	adenylosuccinate synthetase
gene-CCM_06574	541.461	3.23337	1.69304	0.124102	13.6424	2.24e-42	5.71e-41	NW_006271973.1	562260	565130	-	CCM_06574	ankyrin repeat-containing protein%2C putative
gene-CCM_05400	13686.3	0.294944	-1.76149	0.129323	-13.6209	3.01e-42	7.64e-41	NW_006271972.1	1172559	1173417	+	CCM_05400	mitochondrial hypoxia responsive domain containing protein
gene-CCM_03058	2982.07	3.02826	1.59849	0.117452	13.6097	3.51e-42	8.88e-41	NW_006271970.1	3586935	3587651	+	CCM_03058	hypothetical protein
gene-CCM_07508	24045.4	0.261583	-1.93466	0.14223	-13.6023	3.88e-42	9.8e-41	NW_006271974.1	685867	688638	-	CCM_07508	heat shock protein HSP98
gene-CCM_07033	14331	3.50502	1.80942	0.133168	13.5876	4.75e-42	1.2e-40	NW_006271973.1	2138487	2141354	+	CCM_07033	glucosamine-fructose-6-phosphate aminotransferase
gene-CCM_09005	162.871	7.22013	2.85202	0.210134	13.5724	5.84e-42	1.47e-40	NW_006271975.1	2499090	2503238	-	CCM_09005	ABC multidrug transporter SitT
gene-CCM_00199	294.315	0.00550529	-7.50497	0.55343	-13.5608	6.84e-42	1.71e-40	NW_006271969.1	805800	807853	+	CCM_00199	alkaline serine protease AorO
gene-CCM_07379	1536.66	0.420313	-1.25047	0.0925673	-13.5087	1.39e-41	3.47e-40	NW_006271974.1	287162	288137	+	CCM_07379	U-box domain containing protein
gene-CCM_07999	108.987	0.0383724	-4.70379	0.348706	-13.4893	1.81e-41	4.51e-40	NW_006271974.1	2301363	2302103	-	CCM_07999	aspergillopepsin%2C putative
gene-CCM_02803	598.418	0.345683	-1.53248	0.113697	-13.4786	2.09e-41	5.2e-40	NW_006271970.1	2758777	2760153	+	CCM_02803	hypothetical protein
gene-CCM_02146	264.172	0.228106	-2.13223	0.158248	-13.474	2.23e-41	5.52e-40	NW_006271970.1	637296	638771	-	CCM_02146	carboxypeptidase Y
gene-CCM_05186	437.186	0.341776	-1.54888	0.114957	-13.4735	2.24e-41	5.54e-40	NW_006271972.1	554757	556063	-	CCM_05186	aldose 1-epimerase
gene-CCM_01685	535.613	0.199096	-2.32846	0.172959	-13.4625	2.6e-41	6.41e-40	NW_006271969.1	5419015	5419950	+	CCM_01685	hypothetical protein
gene-CCM_07940	200.112	0.193088	-2.37267	0.176308	-13.4575	2.78e-41	6.84e-40	NW_006271974.1	2123200	2124727	+	CCM_07940	Protein kinase-like domain
gene-CCM_05126	5921.17	0.350586	-1.51216	0.11249	-13.4426	3.4e-41	8.35e-40	NW_006271972.1	342789	345382	-	CCM_05126	aldehyde dehydrogenase
gene-CCM_00452	181.568	7.10452	2.82874	0.210446	13.4416	3.45e-41	8.44e-40	NW_006271969.1	1603850	1605970	-	CCM_00452	aldehyde dehydrogenase X
gene-CCM_03485	377.257	4.43065	2.14752	0.159928	13.428	4.14e-41	1.01e-39	NW_006271970.1	4973009	4973529	-	CCM_03485	hypothetical protein
gene-CCM_05166	201.826	12.013	3.58652	0.267289	13.4181	4.74e-41	1.15e-39	NW_006271972.1	492018	492725	-	CCM_05166	hypothetical protein
gene-CCM_05245	467.61	0.312148	-1.6797	0.125387	-13.3961	6.37e-41	1.55e-39	NW_006271972.1	718619	720895	+	CCM_05245	formyl transferase domain-containing protein
gene-CCM_09482	104.043	27.9754	4.80609	0.359031	13.3863	7.28e-41	1.76e-39	NW_006271977.1	543541	545566	-	CCM_09482	GLEYA adhesin domain
gene-CCM_06531	798.944	0.413383	-1.27445	0.0952155	-13.3849	7.41e-41	1.79e-39	NW_006271973.1	438108	440104	+	CCM_06531	hypothetical protein
gene-CCM_09213	6046.33	0.0843171	-3.56803	0.266621	-13.3824	7.66e-41	1.85e-39	NW_006271976.1	437521	439576	+	CCM_09213	phosphatidylserine decarboxylase family protein
gene-CCM_09117	279.943	3.8483	1.94422	0.145997	13.3168	1.85e-40	4.44e-39	NW_006271976.1	82035	82991	+	CCM_09117	hypothetical protein
gene-CCM_03938	11662.3	2.32888	1.21964	0.0916453	13.3083	2.07e-40	4.97e-39	NW_006271971.1	1046545	1048325	+	CCM_03938	D-3-phosphoglycerate dehydrogenase 1
gene-CCM_01872	2478.42	0.458752	-1.12422	0.0845062	-13.3033	2.21e-40	5.29e-39	NW_006271969.1	6062191	6063684	+	CCM_01872	bZIP transcription factor (MetR)%2C putative
gene-CCM_04148	671.871	2.86011	1.51607	0.114051	13.2929	2.54e-40	6.07e-39	NW_006271971.1	1638026	1641609	+	CCM_04148	homeobox and C2H2 transcription factor%2C putative
gene-CCM_03829	1168.26	0.35009	-1.5142	0.114029	-13.2791	3.06e-40	7.28e-39	NW_006271971.1	674312	678337	-	CCM_03829	hypothetical protein
gene-CCM_02384	351.519	0.290351	-1.78413	0.134429	-13.2719	3.37e-40	7.99e-39	NW_006271970.1	1443919	1444839	-	CCM_02384	VosA
gene-CCM_07072	4164.78	2.33951	1.22621	0.0925602	13.2477	4.65e-40	1.1e-38	NW_006271973.1	2258823	2260781	+	CCM_07072	ferric reductase transmembrane component%2C putative
gene-CCM_08544	1256.33	0.422514	-1.24293	0.0938476	-13.2441	4.88e-40	1.15e-38	NW_006271975.1	1020452	1021216	+	CCM_08544	charged multivesicular body protein 3
gene-CCM_09107	2051.99	0.435573	-1.19901	0.0908049	-13.2043	8.29e-40	1.95e-38	NW_006271976.1	41748	46061	+	CCM_09107	inositol hexaphosphate kinase KCS1%2C putative
gene-CCM_00632	1879.06	0.440021	-1.18435	0.0897033	-13.203	8.43e-40	1.98e-38	NW_006271969.1	2075958	2076542	-	CCM_00632	membrane-associated progesterone receptor component 1
gene-CCM_01873	255.457	0.251732	-1.99004	0.150802	-13.1963	9.21e-40	2.16e-38	NW_006271969.1	6064541	6064996	-	CCM_01873	fungal specific transcription factor%2C putative
gene-CCM_03677	124.664	0.148095	-2.75541	0.208837	-13.1941	9.49e-40	2.22e-38	NW_006271971.1	168723	169844	-	CCM_03677	hypothetical protein
gene-CCM_00739	1765.62	0.476668	-1.06894	0.0810986	-13.1808	1.13e-39	2.64e-38	NW_006271969.1	2307145	2308788	-	CCM_00739	sphingosine kinase
gene-CCM_02363	438.308	3.8957	1.96188	0.148865	13.179	1.16e-39	2.7e-38	NW_006271970.1	1366721	1367509	+	CCM_02363	hypothetical protein
gene-CCM_05900	1117.92	0.26165	-1.93429	0.146935	-13.1642	1.41e-39	3.27e-38	NW_006271972.1	2790105	2792161	-	CCM_05900	C2H2 transcription factor%2C putative
gene-CCM_01281	321.783	0.295719	-1.7577	0.133539	-13.1624	1.44e-39	3.34e-38	NW_006271969.1	4113131	4115591	-	CCM_01281	oligopeptide transporter
gene-CCM_09602	227.401	0.250258	-1.99851	0.15193	-13.1541	1.61e-39	3.72e-38	NW_006271978.1	83226	85318	-	CCM_09602	hypothetical protein
gene-CCM_01954	125.541	0.0968742	-3.36774	0.256595	-13.1248	2.38e-39	5.47e-38	NW_006271970.1	77092	78577	+	CCM_01954	hypothetical protein
gene-CCM_02531	3504.19	2.55343	1.35244	0.10339	13.0809	4.23e-39	9.73e-38	NW_006271970.1	1982571	1985488	-	CCM_02531	Fungal specific transcription factor
gene-CCM_08366	99.5125	13.5505	3.76028	0.287568	13.0761	4.51e-39	1.03e-37	NW_006271975.1	468935	470955	+	CCM_08366	high affinity methionine permease
gene-CCM_08645	1199.22	13.4046	3.74466	0.286491	13.0708	4.84e-39	1.11e-37	NW_006271975.1	1344225	1345189	+	CCM_08645	short-chain dehydrogenase%2C putative
gene-CCM_01727	200.734	0.23936	-2.06275	0.158068	-13.0497	6.38e-39	1.46e-37	NW_006271969.1	5584035	5586226	-	CCM_01727	DNA repair protein%2C putative
gene-CCM_02965	10612.3	2.39156	1.25795	0.0964325	13.0449	6.8e-39	1.55e-37	NW_006271970.1	3265966	3271430	-	CCM_02965	chitin synthase 6
gene-CCM_05917	1128.94	0.411856	-1.27979	0.0983446	-13.0133	1.03e-38	2.33e-37	NW_006271972.1	2833725	2835623	+	CCM_05917	RED-like protein
gene-CCM_05004	118.729	7.88087	2.97835	0.229037	13.0038	1.16e-38	2.64e-37	NW_006271971.1	4447749	4449114	+	CCM_05004	TAM domain methyltransferase%2C putative
gene-CCM_00966	784.611	2.43085	1.28146	0.0986513	12.9898	1.4e-38	3.16e-37	NW_006271969.1	2992600	2995200	+	CCM_00966	PalH/RIM21
gene-CCM_08835	764.062	0.297256	-1.75022	0.135107	-12.9543	2.22e-38	5.01e-37	NW_006271975.1	1919172	1920474	+	CCM_08835	FAD-dependent pyridine nucleotide-disulfide oxidoreductase
gene-CCM_01832	300.532	0.316378	-1.66028	0.128191	-12.9516	2.3e-38	5.17e-37	NW_006271969.1	5920093	5921712	-	CCM_01832	Protein phosphatase 2C
gene-CCM_01518	305.591	46.9209	5.55216	0.429041	12.9409	2.65e-38	5.94e-37	NW_006271969.1	4890305	4897848	+	CCM_01518	Beta-ketoacyl synthase
gene-CCM_00501	750.837	3.34361	1.74141	0.134641	12.9337	2.9e-38	6.5e-37	NW_006271969.1	1732124	1734083	+	CCM_00501	galactose-proton symport%2C putative
gene-CCM_08063	20544.6	3.53495	1.82169	0.140891	12.9298	3.06e-38	6.83e-37	NW_006271974.1	2519634	2524081	+	CCM_08063	hypothetical protein
gene-CCM_02768	363.459	0.331771	-1.59174	0.123122	-12.9281	3.12e-38	6.96e-37	NW_006271970.1	2651473	2652185	+	CCM_02768	Acyl-CoA N-acyltransferase
gene-CCM_00797	277.34	3.66295	1.873	0.144961	12.9207	3.44e-38	7.64e-37	NW_006271969.1	2543524	2544887	+	CCM_00797	hypothetical protein
gene-CCM_08519	5905.03	0.443347	-1.17349	0.0909165	-12.9074	4.09e-38	9.07e-37	NW_006271975.1	937940	943514	+	CCM_08519	vesicular-fusion protein SEC18
gene-CCM_01028	8662.24	0.425962	-1.2312	0.0955119	-12.8906	5.09e-38	1.12e-36	NW_006271969.1	3200358	3200801	-	CCM_01028	40S ribosomal protein S20
gene-CCM_08543	9452.34	0.37475	-1.416	0.109877	-12.8872	5.31e-38	1.17e-36	NW_006271975.1	1018487	1019405	-	CCM_08543	Hsp90 binding co-chaperone Sba1
gene-CCM_09486	474.005	4.12659	2.04495	0.15874	12.8824	5.66e-38	1.25e-36	NW_006271977.1	557061	557366	-	CCM_09486	hypothetical protein
gene-CCM_02362	2133.82	2.80824	1.48967	0.115831	12.8607	7.49e-38	1.64e-36	NW_006271970.1	1361732	1365633	+	CCM_02362	hypothetical protein
gene-CCM_06633	4469.25	0.358879	-1.47843	0.11523	-12.8302	1.11e-37	2.43e-36	NW_006271973.1	813509	813922	-	CCM_06633	ubiquitin-like modifier SUMO%2C putative
gene-CCM_06674	2085.87	3.33442	1.73743	0.135784	12.7956	1.74e-37	3.8e-36	NW_006271973.1	934979	935444	-	CCM_06674	hypothetical protein
gene-CCM_06192	2265.29	0.374843	-1.41564	0.110658	-12.7929	1.8e-37	3.92e-36	NW_006271972.1	3700029	3702342	-	CCM_06192	oligopeptidase family protein
gene-CCM_03688	87.2891	0.0504316	-4.30953	0.337848	-12.7558	2.89e-37	6.3e-36	NW_006271971.1	234391	235928	+	CCM_03688	indoleamine 2%2C3-dioxygenase family protein
gene-CCM_01633	3064.59	2.3739	1.24726	0.0978875	12.7418	3.46e-37	7.52e-36	NW_006271969.1	5259644	5261223	+	CCM_01633	hypothetical protein
gene-CCM_02806	324.262	0.213011	-2.231	0.175216	-12.7329	3.88e-37	8.41e-36	NW_006271970.1	2780417	2781455	+	CCM_02806	RTA1 like protein
gene-CCM_03313	35131.2	2.51651	1.33143	0.104897	12.6927	6.49e-37	1.4e-35	NW_006271970.1	4415799	4416470	+	CCM_03313	Extracellular membrane protein%2C 8-cysteine region%2C CFEM
gene-CCM_05388	6225.72	2.44983	1.29268	0.101921	12.6831	7.33e-37	1.58e-35	NW_006271972.1	1119537	1121207	-	CCM_05388	aspartate aminotransferase
gene-CCM_06144	105.849	0.126778	-2.97962	0.235065	-12.6757	8.06e-37	1.73e-35	NW_006271972.1	3569362	3571070	+	CCM_06144	Major facilitator superfamily transporter
gene-CCM_08816	4206.39	2.55043	1.35074	0.106746	12.6538	1.07e-36	2.29e-35	NW_006271975.1	1855735	1859358	+	CCM_08816	sensor histidine kinase/response regulator TcsB/Sln1%2C putative
gene-CCM_01317	5976.95	2.39412	1.25949	0.0996536	12.6387	1.29e-36	2.77e-35	NW_006271969.1	4249045	4250872	+	CCM_01317	Serine hydroxymethyltransferase%2C cytosolic (Serine methylase)
gene-CCM_00288	1058.02	3.19775	1.67706	0.132751	12.6332	1.39e-36	2.96e-35	NW_006271969.1	1027635	1028571	+	CCM_00288	hypothetical protein
gene-CCM_09009	745.307	0.381022	-1.39205	0.110222	-12.6295	1.45e-36	3.09e-35	NW_006271975.1	2516738	2518316	-	CCM_09009	peptidase
gene-CCM_09200	11647.5	0.392899	-1.34777	0.106899	-12.6079	1.91e-36	4.06e-35	NW_006271976.1	382618	383642	+	CCM_09200	glutathione-S-transferase theta%2C putative
gene-CCM_07104	89.1495	15.3374	3.93898	0.31281	12.5923	2.33e-36	4.94e-35	NW_006271973.1	2409758	2410733	+	CCM_07104	hypothetical protein
gene-CCM_01036	2744.57	0.507794	-0.977686	0.0776584	-12.5896	2.41e-36	5.1e-35	NW_006271969.1	3215978	3217644	-	CCM_01036	Guanine nucleotide exchange factor%2C Ric8
gene-CCM_06443	1237.4	2.44465	1.28963	0.102534	12.5776	2.8e-36	5.93e-35	NW_006271973.1	134450	135637	+	CCM_06443	WSC domain protein%2C putative
gene-CCM_00736	1231.7	2.14775	1.10282	0.0878001	12.5606	3.48e-36	7.33e-35	NW_006271969.1	2300468	2302197	-	CCM_00736	general amino acid permease AGP3
gene-CCM_09121	109.361	0.019529	-5.67824	0.452109	-12.5594	3.53e-36	7.42e-35	NW_006271976.1	97152	98030	+	CCM_09121	hypothetical protein
gene-CCM_03863	540.24	0.341878	-1.54845	0.123627	-12.5251	5.44e-36	1.14e-34	NW_006271971.1	787163	789099	-	CCM_03863	efflux protein
gene-CCM_06809	469.35	0.363433	-1.46024	0.116616	-12.5217	5.68e-36	1.19e-34	NW_006271973.1	1479603	1481356	+	CCM_06809	SET domain protein
gene-CCM_02997	25750.7	2.29992	1.20158	0.095966	12.5209	5.74e-36	1.2e-34	NW_006271970.1	3376599	3382910	-	CCM_02997	fatty acid synthase beta subunit dehydratase
gene-CCM_07505	1329.6	2.22628	1.15463	0.0922448	12.517	6.02e-36	1.26e-34	NW_006271974.1	674351	677572	-	CCM_07505	Rhodanese-like protein
gene-CCM_04242	2124.09	0.330524	-1.59717	0.127701	-12.5071	6.83e-36	1.42e-34	NW_006271971.1	2024089	2025888	-	CCM_04242	bicyclomycin resistance protein%2C putative
gene-CCM_07823	622.802	3.33242	1.73657	0.138892	12.503	7.19e-36	1.49e-34	NW_006271974.1	1794350	1795812	+	CCM_07823	sterigmatocystin 8-O-methyltransferase
gene-CCM_07839	38278.8	0.289853	-1.78661	0.142992	-12.4945	8e-36	1.66e-34	NW_006271974.1	1836991	1839146	+	CCM_07839	heat shock protein 90
gene-CCM_09337	931.655	0.404	-1.30757	0.104947	-12.4594	1.24e-35	2.57e-34	NW_006271977.1	2675	5002	+	CCM_09337	GDSL Lipase/Acylhydrolase family protein
gene-CCM_03483	129.737	0.149513	-2.74165	0.220212	-12.4501	1.4e-35	2.88e-34	NW_006271970.1	4961515	4964259	-	CCM_03483	oligopeptide transporter
gene-CCM_00480	4188.13	0.307323	-1.70217	0.136877	-12.4357	1.67e-35	3.44e-34	NW_006271969.1	1674313	1675950	-	CCM_00480	glutamyl-tRNA(Gln) amidotransferase subunit A
gene-CCM_05028	3465.9	2.61859	1.38879	0.111746	12.4281	1.84e-35	3.78e-34	NW_006271971.1	4514435	4515104	+	CCM_05028	hypothetical protein
gene-CCM_01486	3635.75	2.72063	1.44394	0.116379	12.4072	2.39e-35	4.89e-34	NW_006271969.1	4784998	4787826	+	CCM_01486	potassium ion transporter (Trk1)%2C putative
gene-CCM_04639	157.875	0.20325	-2.29867	0.185331	-12.403	2.52e-35	5.15e-34	NW_006271971.1	3261532	3262365	-	CCM_04639	hypothetical protein
gene-CCM_05503	236.237	0.0034127	-8.19487	0.661414	-12.3899	2.96e-35	6.04e-34	NW_006271972.1	1528637	1529812	-	CCM_05503	proteinase aspergillopepsin II
gene-CCM_09150	5986.4	4.13617	2.0483	0.165561	12.3719	3.71e-35	7.55e-34	NW_006271976.1	180395	184669	+	CCM_09150	hypothetical protein
gene-CCM_09264	216.441	0.139436	-2.84232	0.229784	-12.3696	3.82e-35	7.76e-34	NW_006271976.1	579002	580213	-	CCM_09264	MFS transporter%2C putative
gene-CCM_07455	485.877	0.308235	-1.6979	0.137452	-12.3527	4.71e-35	9.55e-34	NW_006271974.1	524604	525701	+	CCM_07455	coagulation factor 5/8 type domain protein
gene-CCM_01926	123.87	0.143965	-2.79621	0.226881	-12.3246	6.68e-35	1.35e-33	NW_006271969.1	6230579	6231627	-	CCM_01926	short chain dehydrogenase/reductase
gene-CCM_09566	196.695	0.208476	-2.26205	0.183682	-12.3151	7.52e-35	1.52e-33	NW_006271977.1	776801	777900	+	CCM_09566	DNA-binding protein eta2%2C putative
gene-CCM_09088	180.506	4.86137	2.28136	0.185292	12.3122	7.78e-35	1.57e-33	NW_006271975.1	2759834	2761002	-	CCM_09088	RmlC-like jelly roll fold domain containing protein
gene-CCM_03452	284.536	0.33226	-1.58961	0.129121	-12.311	7.9e-35	1.59e-33	NW_006271970.1	4885210	4887709	-	CCM_03452	C6 transcription factor (PrnA)%2C putative
gene-CCM_03797	317.74	0.310687	-1.68646	0.137061	-12.3045	8.56e-35	1.72e-33	NW_006271971.1	601580	603047	-	CCM_03797	bleomycin hydrolase
gene-CCM_06999	424.851	0.363851	-1.45858	0.118815	-12.2761	1.22e-34	2.44e-33	NW_006271973.1	2022069	2022830	+	CCM_06999	Phospholipase/carboxylesterase
gene-CCM_00876	712.098	0.37563	-1.41262	0.115075	-12.2756	1.22e-34	2.45e-33	NW_006271969.1	2733781	2736013	+	CCM_00876	metallopeptidase MepB
gene-CCM_01618	1102.03	0.43204	-1.21076	0.0986667	-12.2713	1.29e-34	2.58e-33	NW_006271969.1	5212141	5213432	+	CCM_01618	hypothetical protein
gene-CCM_02243	741.486	0.440841	-1.18167	0.096302	-12.2704	1.31e-34	2.6e-33	NW_006271970.1	958112	958846	+	CCM_02243	CCAAT-binding transcription factor%2C subunit B
gene-CCM_01624	335.239	2.80557	1.4883	0.121423	12.2571	1.54e-34	3.06e-33	NW_006271969.1	5224663	5229179	-	CCM_01624	hypothetical protein
gene-CCM_07631	887.561	2.32502	1.21724	0.0993785	12.2486	1.71e-34	3.39e-33	NW_006271974.1	1082050	1085086	-	CCM_07631	hypothetical protein
gene-CCM_00895	2252.95	0.45319	-1.14181	0.0936032	-12.1984	3.17e-34	6.26e-33	NW_006271969.1	2783734	2785479	-	CCM_00895	prolyl-tRNA synthetase
gene-CCM_05438	1238.68	2.29075	1.19582	0.0981251	12.1867	3.66e-34	7.22e-33	NW_006271972.1	1283327	1288221	-	CCM_05438	golgi complex component
gene-CCM_06785	911.258	3.21708	1.68575	0.138643	12.1589	5.14e-34	1.01e-32	NW_006271973.1	1333180	1334886	+	CCM_06785	hypothetical protein
gene-CCM_02300	487.32	3.32177	1.73195	0.142475	12.1562	5.32e-34	1.04e-32	NW_006271970.1	1125758	1127625	+	CCM_02300	WD repeat-containing protein
gene-CCM_08560	89.317	0.0838391	-3.57623	0.294468	-12.1447	6.12e-34	1.2e-32	NW_006271975.1	1062565	1063974	+	CCM_08560	DUF1338 domain protein
gene-CCM_06739	6732.7	3.8476	1.94396	0.160133	12.1396	6.51e-34	1.27e-32	NW_006271973.1	1182263	1184947	+	CCM_06739	C2H2 finger domain protein%2C putative
gene-CCM_04499	1128.11	3.563	1.83309	0.151019	12.1382	6.63e-34	1.29e-32	NW_006271971.1	2775050	2776210	+	CCM_04499	cyclin
gene-CCM_02727	1942.02	2.18693	1.12891	0.0931142	12.1239	7.89e-34	1.54e-32	NW_006271970.1	2547958	2551061	+	CCM_02727	Fungal transcriptional regulatory protein
gene-CCM_04593	854.373	0.31812	-1.65236	0.136384	-12.1155	8.75e-34	1.7e-32	NW_006271971.1	3085546	3086205	-	CCM_04593	DUF567 domain protein
gene-CCM_02442	1682.64	2.95322	1.56229	0.128981	12.1125	9.07e-34	1.76e-32	NW_006271970.1	1676930	1679333	+	CCM_02442	hypothetical protein
gene-CCM_08498	817.327	0.350832	-1.51115	0.124892	-12.0997	1.06e-33	2.05e-32	NW_006271975.1	860313	861021	-	CCM_08498	deacylase
gene-CCM_01009	358.872	3.12676	1.64467	0.136167	12.0783	1.37e-33	2.66e-32	NW_006271969.1	3141268	3143598	+	CCM_01009	Heterokaryon incompatibility
gene-CCM_06934	541.221	0.355823	-1.49077	0.123517	-12.0693	1.53e-33	2.96e-32	NW_006271973.1	1854207	1855282	-	CCM_06934	fumarylacetoacetate hydrolase family protein
gene-CCM_03492	194.963	0.143487	-2.80101	0.23227	-12.0593	1.73e-33	3.33e-32	NW_006271970.1	4998511	4999578	-	CCM_03492	hypothetical protein
gene-CCM_07271	925.66	0.406794	-1.29763	0.107615	-12.0581	1.76e-33	3.38e-32	NW_006271973.1	3076906	3078093	-	CCM_07271	Chromatin SPT2
gene-CCM_06902	1402.78	2.3421	1.2278	0.101981	12.0395	2.2e-33	4.22e-32	NW_006271973.1	1762116	1764446	-	CCM_06902	transcription factor btf3%2C putative
gene-CCM_05330	2292.68	2.45802	1.29749	0.107821	12.0338	2.36e-33	4.52e-32	NW_006271972.1	947437	952548	+	CCM_05330	Soluble quinoprotein glucose/sorbosone dehydrogenase
gene-CCM_08152	675.43	2.32007	1.21417	0.1009	12.0334	2.37e-33	4.53e-32	NW_006271974.1	2845539	2848707	+	CCM_08152	hypothetical protein
gene-CCM_04728	637.652	0.284282	-1.81461	0.150904	-12.0249	2.63e-33	5.01e-32	NW_006271971.1	3580257	3581796	+	CCM_04728	ATP-dependent Zn protease
gene-CCM_04720	315.988	0.0414241	-4.59339	0.382336	-12.014	3e-33	5.7e-32	NW_006271971.1	3529336	3530841	-	CCM_04720	hypothetical protein
gene-CCM_06295	14035.6	2.41968	1.27482	0.106281	11.9947	3.79e-33	7.18e-32	NW_006271972.1	3976695	3979823	-	CCM_06295	phenol 2-monooxygenase
gene-CCM_03041	736.663	0.352744	-1.50331	0.125423	-11.9859	4.21e-33	7.97e-32	NW_006271970.1	3534429	3535055	+	CCM_03041	hypothetical protein
gene-CCM_07427	804.416	2.4143	1.2716	0.106179	11.9761	4.74e-33	8.96e-32	NW_006271974.1	431200	432984	-	CCM_07427	Fungal transcriptional regulatory protein
gene-CCM_01571	3646.34	0.410514	-1.2845	0.107428	-11.9568	5.98e-33	1.13e-31	NW_006271969.1	5072386	5075685	+	CCM_01571	aminopeptidase%2C putative
gene-CCM_06643	1443.97	2.57162	1.36268	0.113983	11.9551	6.1e-33	1.15e-31	NW_006271973.1	838794	839883	-	CCM_06643	thioesterase
gene-CCM_05727	316.198	0.32927	-1.60266	0.134152	-11.9465	6.77e-33	1.27e-31	NW_006271972.1	2315915	2317466	-	CCM_05727	amino acid transporter%2C putative
gene-CCM_01456	611.481	0.384543	-1.37878	0.115587	-11.9285	8.41e-33	1.58e-31	NW_006271969.1	4696580	4698547	-	CCM_01456	aminomethyl transferase
gene-CCM_06220	242.183	0.299722	-1.7383	0.145986	-11.9074	1.08e-32	2.03e-31	NW_006271972.1	3753852	3755171	-	CCM_06220	Translation factor%2C SUA5 type
gene-CCM_05054	3631.41	2.96816	1.56957	0.131959	11.8944	1.27e-32	2.36e-31	NW_006271972.1	53265	56420	+	CCM_05054	endo-1%2C3-beta-glucanase Engl1
gene-CCM_07608	743.274	3.4972	1.8062	0.151903	11.8905	1.33e-32	2.47e-31	NW_006271974.1	1013007	1015250	-	CCM_07608	hypothetical protein
gene-CCM_08249	163.11	7.49807	2.90652	0.244711	11.8773	1.55e-32	2.89e-31	NW_006271975.1	16666	17991	-	CCM_08249	monocarboxylate permease%2C putative
gene-CCM_05582	2409.45	2.07482	1.05299	0.0886634	11.8763	1.57e-32	2.92e-31	NW_006271972.1	1797999	1801720	+	CCM_05582	WW domain containing protein
gene-CCM_02954	15097.8	0.442348	-1.17675	0.0991254	-11.8713	1.67e-32	3.09e-31	NW_006271970.1	3229973	3233006	+	CCM_02954	Hsp70 chaperone Hsp88
gene-CCM_07428	2226.87	1.89613	0.923054	0.0778618	11.855	2.03e-32	3.75e-31	NW_006271974.1	434115	437123	+	CCM_07428	mitochondrial AAA ATPase%2C putative
gene-CCM_03121	863.517	0.441296	-1.18018	0.099645	-11.8439	2.32e-32	4.27e-31	NW_006271970.1	3753446	3754966	+	CCM_03121	hypothetical protein
gene-CCM_00832	792.306	2.404	1.26544	0.106943	11.8328	2.64e-32	4.86e-31	NW_006271969.1	2624998	2625723	+	CCM_00832	Increased loss of mitochondrial DNA protein 1
gene-CCM_03801	1176.44	3.39345	1.76275	0.149043	11.8272	2.83e-32	5.19e-31	NW_006271971.1	610278	612274	+	CCM_03801	aromatic amino acid aminotransferase 1
gene-CCM_03081	338.717	2.93415	1.55294	0.131593	11.8011	3.85e-32	7.07e-31	NW_006271970.1	3637261	3638991	-	CCM_03081	MFS multidrug transporter%2C putative
gene-CCM_00152	355.177	0.227787	-2.13424	0.18114	-11.7823	4.82e-32	8.82e-31	NW_006271969.1	518211	519040	+	CCM_00152	streptothricin-acetyltransferase
gene-CCM_06726	398.252	0.388526	-1.36392	0.115824	-11.7758	5.2e-32	9.51e-31	NW_006271973.1	1100138	1101491	+	CCM_06726	Peptidase M20D
gene-CCM_05870	430.165	0.330105	-1.599	0.135913	-11.7649	5.92e-32	1.08e-30	NW_006271972.1	2699215	2701484	+	CCM_05870	Fungal transcriptional regulatory protein
gene-CCM_04692	9686.46	2.14458	1.1007	0.0936002	11.7595	6.31e-32	1.15e-30	NW_006271971.1	3439447	3443694	-	CCM_04692	P-type calcium ATPase%2C putative
gene-CCM_05102	2061.99	0.370188	-1.43367	0.12198	-11.7533	6.79e-32	1.23e-30	NW_006271972.1	249239	250338	+	CCM_05102	WW-domain-binding protein
gene-CCM_06482	135.23	0.179968	-2.47419	0.210791	-11.7377	8.17e-32	1.48e-30	NW_006271973.1	275155	277052	+	CCM_06482	proteinase%2C putative
gene-CCM_00464	2202.71	0.524556	-0.930832	0.0794294	-11.719	1.02e-31	1.84e-30	NW_006271969.1	1634046	1635181	+	CCM_00464	arginase
gene-CCM_04724	526.294	0.352095	-1.50596	0.128628	-11.7079	1.16e-31	2.1e-30	NW_006271971.1	3553778	3555745	+	CCM_04724	hypothetical protein
gene-CCM_06629	3040.44	0.544614	-0.876695	0.0752138	-11.656	2.14e-31	3.85e-30	NW_006271973.1	765948	766772	+	CCM_06629	monothiol glutaredoxin-4
gene-CCM_07407	4930.95	2.49234	1.3175	0.113047	11.6544	2.18e-31	3.92e-30	NW_006271974.1	353377	356234	-	CCM_07407	hypothetical protein
gene-CCM_02211	949.567	2.29537	1.19873	0.103043	11.6333	2.79e-31	5.01e-30	NW_006271970.1	848373	851663	+	CCM_02211	NF-X1 finger transcription factor%2C putative
gene-CCM_01082	84.206	0.0873339	-3.51731	0.302631	-11.6225	3.17e-31	5.68e-30	NW_006271969.1	3360992	3362876	-	CCM_01082	Major facilitator superfamily transporter
gene-CCM_07046	134.202	0.00723796	-7.1102	0.611929	-11.6193	3.29e-31	5.88e-30	NW_006271973.1	2175057	2175953	+	CCM_07046	hypothetical protein
gene-CCM_01659	575.646	0.379694	-1.39709	0.120392	-11.6045	3.91e-31	6.98e-30	NW_006271969.1	5347419	5348552	+	CCM_01659	pinin/SDK/memA domain protein
gene-CCM_07082	245.346	0.302871	-1.72323	0.14888	-11.5746	5.54e-31	9.88e-30	NW_006271973.1	2299585	2300151	-	CCM_07082	DNL zinc finger domain containing protein
gene-CCM_03066	1709.35	2.86398	1.51802	0.131476	11.546	7.74e-31	1.38e-29	NW_006271970.1	3605685	3606914	+	CCM_03066	hypothetical protein
gene-CCM_04620	1290.45	2.135	1.09424	0.0949046	11.5299	9.33e-31	1.66e-29	NW_006271971.1	3188994	3189853	-	CCM_04620	phosphatidylethanolamine N-methyltransferase
gene-CCM_03561	573.765	0.391701	-1.35218	0.117293	-11.5282	9.51e-31	1.69e-29	NW_006271970.1	5177012	5177906	+	CCM_03561	protein kinase activator (Mob2)%2C putative
gene-CCM_05560	5012	2.83369	1.50268	0.130458	11.5185	1.06e-30	1.88e-29	NW_006271972.1	1705069	1706433	+	CCM_05560	STF2-like protein
gene-CCM_02355	474.542	2.86168	1.51686	0.131909	11.4993	1.33e-30	2.35e-29	NW_006271970.1	1289419	1290369	+	CCM_02355	endo-1%2C3(4)-beta-glucanase%2C putative
gene-CCM_03579	962.47	2.36586	1.24236	0.108298	11.4718	1.83e-30	3.22e-29	NW_006271970.1	5215748	5216704	+	CCM_03579	pyridoxine biosynthesis protein
gene-CCM_01019	1814.66	2.02793	1.02001	0.0890123	11.4592	2.11e-30	3.72e-29	NW_006271969.1	3173894	3174982	+	CCM_01019	transcriptional regulator%2C putative
gene-CCM_07850	3094.74	2.06961	1.04936	0.0916837	11.4454	2.48e-30	4.35e-29	NW_006271974.1	1874466	1876562	-	CCM_07850	Oxoglutarate/iron-dependent oxygenase degradation domain
gene-CCM_08717	166.566	0.260851	-1.9387	0.1694	-11.4445	2.5e-30	4.39e-29	NW_006271975.1	1552999	1553978	-	CCM_08717	succinyl-diaminopimelate desuccinylase
gene-CCM_04608	1999.45	0.535381	-0.901361	0.0787679	-11.4433	2.54e-30	4.45e-29	NW_006271971.1	3132362	3136370	-	CCM_04608	IQ and HECT domain protein
gene-CCM_07108	74.6602	0.0592532	-4.07696	0.356351	-11.4409	2.61e-30	4.56e-29	NW_006271973.1	2419957	2424020	+	CCM_07108	hypothetical protein
gene-CCM_09641	94.9799	7.20719	2.84944	0.249613	11.4154	3.5e-30	6.1e-29	NW_006271978.1	389398	389868	-	CCM_09641	phase-specific protein
gene-CCM_07564	161.484	4.5244	2.17773	0.190896	11.4079	3.82e-30	6.64e-29	NW_006271974.1	852554	853180	+	CCM_07564	hypothetical protein
gene-CCM_00644	640.97	0.415098	-1.26847	0.111222	-11.4049	3.95e-30	6.87e-29	NW_006271969.1	2102678	2104528	+	CCM_00644	hypothetical protein
gene-CCM_06137	1077.3	0.0204736	-5.61009	0.492346	-11.3946	4.45e-30	7.71e-29	NW_006271972.1	3543614	3549309	-	CCM_06137	canalicular multispecific organic anion transporter 1
gene-CCM_02734	4651.49	0.445136	-1.16768	0.102514	-11.3905	4.66e-30	8.07e-29	NW_006271970.1	2568636	2570760	+	CCM_02734	sulfur controller-2
gene-CCM_09432	737.838	0.421464	-1.24652	0.109504	-11.3833	5.06e-30	8.74e-29	NW_006271977.1	356770	357736	-	CCM_09432	uricase
gene-CCM_02399	3385.03	0.509855	-0.97184	0.0854232	-11.3768	5.46e-30	9.41e-29	NW_006271970.1	1525902	1527916	-	CCM_02399	T-complex protein 1%2C theta subunit
gene-CCM_04922	742.917	2.99093	1.5806	0.13906	11.3663	6.16e-30	1.06e-28	NW_006271971.1	4140299	4142022	+	CCM_04922	Major facilitator superfamily transporter
gene-CCM_01288	856.618	0.468912	-1.09261	0.096177	-11.3604	6.58e-30	1.13e-28	NW_006271969.1	4154413	4154783	+	CCM_01288	BolA domain protein
gene-CCM_04393	2057.89	0.463729	-1.10865	0.0977424	-11.3425	8.08e-30	1.38e-28	NW_006271971.1	2436080	2438673	+	CCM_04393	hypothetical protein
gene-CCM_05842	2811.95	0.427783	-1.22505	0.108103	-11.3322	9.09e-30	1.56e-28	NW_006271972.1	2627070	2628584	+	CCM_05842	hypothetical protein
gene-CCM_08826	1469.15	0.377753	-1.40449	0.124094	-11.3179	1.07e-29	1.83e-28	NW_006271975.1	1888606	1890481	+	CCM_08826	C2 domain containing protein
gene-CCM_02703	1464.77	2.52014	1.3335	0.117833	11.3169	1.08e-29	1.84e-28	NW_006271970.1	2481512	2482460	-	CCM_02703	phosphorylase%2C putative
gene-CCM_02308	6747.49	2.10413	1.07322	0.0949504	11.303	1.27e-29	2.16e-28	NW_006271970.1	1146810	1148080	+	CCM_02308	S-adenosylmethionine synthetase
gene-CCM_04273	134.074	0.211126	-2.24382	0.198862	-11.2833	1.59e-29	2.7e-28	NW_006271971.1	2101337	2102495	-	CCM_04273	hypothetical protein
gene-CCM_09403	1029.28	2.87594	1.52403	0.135077	11.2827	1.6e-29	2.71e-28	NW_006271977.1	272734	273165	+	CCM_09403	hypothetical protein
gene-CCM_06255	1762.99	0.486918	-1.03825	0.0920341	-11.2811	1.63e-29	2.75e-28	NW_006271972.1	3828505	3830426	-	CCM_06255	3-phytase A precursor
gene-CCM_05725	1459.16	2.55826	1.35516	0.120174	11.2767	1.71e-29	2.89e-28	NW_006271972.1	2310790	2312387	-	CCM_05725	succinate-semialdehyde dehydrogenase
gene-CCM_04902	322.095	3.27808	1.71285	0.152039	11.2658	1.93e-29	3.26e-28	NW_006271971.1	4083179	4084732	-	CCM_04902	C6 finger domain protein%2C putative
gene-CCM_02825	1111.14	2.78485	1.4776	0.131206	11.2617	2.03e-29	3.42e-28	NW_006271970.1	2864121	2866086	-	CCM_02825	amino-acid permease inda1
gene-CCM_01912	8660.86	2.24652	1.16769	0.103702	11.26	2.07e-29	3.47e-28	NW_006271969.1	6173971	6176634	-	CCM_01912	catalase/peroxidase HPI
gene-CCM_02607	680.11	0.457281	-1.12885	0.100366	-11.2473	2.39e-29	4e-28	NW_006271970.1	2183839	2185130	-	CCM_02607	hypothetical protein
gene-CCM_07692	574.447	0.380675	-1.39337	0.123931	-11.2431	2.51e-29	4.2e-28	NW_006271974.1	1284127	1284762	-	CCM_07692	hypothetical protein
gene-CCM_01507	292.601	2.86309	1.51757	0.135208	11.224	3.11e-29	5.2e-28	NW_006271969.1	4848265	4849783	-	CCM_01507	pyridine nucleotide-disulfide oxidoreductase%2C putative
gene-CCM_03388	143.084	0.191422	-2.38517	0.213118	-11.1918	4.47e-29	7.47e-28	NW_006271970.1	4677588	4678150	-	CCM_03388	hypothetical protein
gene-CCM_06868	224.613	3.69846	1.88692	0.168651	11.1883	4.65e-29	7.75e-28	NW_006271973.1	1678821	1680500	+	CCM_06868	glycogen branching enzyme GbeA%2C putative
gene-CCM_05106	5292.74	0.518485	-0.947627	0.0848146	-11.1729	5.53e-29	9.2e-28	NW_006271972.1	260376	264320	-	CCM_05106	RNA binding effector protein Scp160%2C putative
gene-CCM_03913	7172.27	0.533011	-0.907763	0.0813262	-11.162	6.26e-29	1.04e-27	NW_006271971.1	923711	924454	+	CCM_03913	peptidyl-prolyl cis-trans isomerase B precursor
gene-CCM_09193	6534.45	0.492741	-1.0211	0.0914843	-11.1615	6.3e-29	1.04e-27	NW_006271976.1	343115	345166	-	CCM_09193	T-complex protein 1 subunit gamma
gene-CCM_05418	2766.08	0.489841	-1.02962	0.0922776	-11.1578	6.56e-29	1.09e-27	NW_006271972.1	1226996	1228846	-	CCM_05418	inosine-5'-monophosphate dehydrogenase IMD2
gene-CCM_03653	106.965	0.0759633	-3.71855	0.333408	-11.1532	6.91e-29	1.14e-27	NW_006271971.1	91202	92993	+	CCM_03653	LysM domain protein%2C putative
gene-CCM_02140	1251.34	2.91123	1.54163	0.138244	11.1515	7.04e-29	1.16e-27	NW_006271970.1	613586	615397	+	CCM_02140	sugar transporter%2C putative
gene-CCM_01537	1613.91	0.531794	-0.91106	0.0817594	-11.1432	7.73e-29	1.27e-27	NW_006271969.1	4956505	4958262	+	CCM_01537	ZIP metal ion transporter%2C putative
gene-CCM_08966	115.968	0.147859	-2.75771	0.247487	-11.1429	7.76e-29	1.27e-27	NW_006271975.1	2390980	2391759	+	CCM_08966	hypothetical protein
gene-CCM_06634	363.232	0.25928	-1.94742	0.174771	-11.1426	7.78e-29	1.28e-27	NW_006271973.1	814735	815127	+	CCM_06634	mature-T-cell-proliferation protein
gene-CCM_06858	789.295	2.46445	1.30126	0.116964	11.1253	9.45e-29	1.55e-27	NW_006271973.1	1644170	1645184	+	CCM_06858	nicotinamide-nucleotide adenylyltransferase 2
gene-CCM_08838	1310.81	0.462175	-1.11349	0.100116	-11.122	9.8e-29	1.6e-27	NW_006271975.1	1931863	1932619	-	CCM_08838	hypothetical protein
gene-CCM_01075	41380.9	3.48044	1.79927	0.161815	11.1193	1.01e-28	1.65e-27	NW_006271969.1	3344429	3344999	+	CCM_01075	hypothetical protein
gene-CCM_05853	3511.32	0.330317	-1.59808	0.143775	-11.1151	1.06e-28	1.73e-27	NW_006271972.1	2657934	2658437	+	CCM_05853	hypothetical protein
gene-CCM_02072	460.252	2.3345	1.22311	0.110072	11.1119	1.1e-28	1.78e-27	NW_006271970.1	407036	409297	-	CCM_02072	oligopeptide transporter
gene-CCM_07900	2356.82	0.499203	-1.0023	0.0902233	-11.1091	1.13e-28	1.84e-27	NW_006271974.1	2017687	2020968	+	CCM_07900	zinc metalloprotease%2C putative
gene-CCM_00851	64.4084	0.0471191	-4.40754	0.396815	-11.1073	1.16e-28	1.87e-27	NW_006271969.1	2672052	2674000	+	CCM_00851	inorganic phosphate transporter PHO84
gene-CCM_08439	77.2907	0.0713671	-3.8086	0.3432	-11.0973	1.29e-28	2.09e-27	NW_006271975.1	705016	706850	+	CCM_08439	Ferric reductase-like transmembrane component
gene-CCM_09455	295.545	0.300369	-1.73519	0.156364	-11.0971	1.3e-28	2.09e-27	NW_006271977.1	453897	457159	-	CCM_09455	C6 transcription factor%2C putative
gene-CCM_01856	409.723	0.356391	-1.48847	0.134182	-11.0929	1.36e-28	2.19e-27	NW_006271969.1	6009999	6010766	+	CCM_01856	NAD(P)-binding domain
gene-CCM_00870	1465.61	0.504847	-0.986081	0.088926	-11.0888	1.42e-28	2.29e-27	NW_006271969.1	2716798	2718508	+	CCM_00870	methionine aminopeptidase%2C type II%2C putative
gene-CCM_02937	924.623	0.457958	-1.12671	0.10167	-11.0821	1.53e-28	2.46e-27	NW_006271970.1	3174250	3177277	+	CCM_02937	ATP release protein
gene-CCM_07698	1148.74	0.445915	-1.16516	0.10518	-11.0777	1.61e-28	2.58e-27	NW_006271974.1	1302600	1303619	-	CCM_07698	HEAT repeat protein
gene-CCM_09156	525.322	0.37301	-1.42271	0.128586	-11.0643	1.87e-28	2.99e-27	NW_006271976.1	210368	211326	+	CCM_09156	hypothetical protein
gene-CCM_00289	1475.09	1.919	0.940353	0.0850859	11.0518	2.15e-28	3.43e-27	NW_006271969.1	1029320	1033905	+	CCM_00289	hypothetical protein
gene-CCM_00475	390.805	0.294552	-1.7634	0.159775	-11.0368	2.54e-28	4.05e-27	NW_006271969.1	1661989	1663703	+	CCM_00475	serine peptidase%2C putative
gene-CCM_05222	510.961	0.0992121	-3.33334	0.302315	-11.026	2.86e-28	4.56e-27	NW_006271972.1	653777	656261	-	CCM_05222	epoxide hydrolase
gene-CCM_09397	119.497	0.202372	-2.30492	0.20906	-11.0251	2.89e-28	4.6e-27	NW_006271977.1	254729	256931	-	CCM_09397	Protein kinase-like domain
gene-CCM_03559	94.8772	0.140857	-2.8277	0.256923	-11.006	3.57e-28	5.67e-27	NW_006271970.1	5174277	5175113	+	CCM_03559	hypothetical protein
gene-CCM_09575	12840	3.13253	1.64733	0.14984	10.9939	4.09e-28	6.48e-27	NW_006271977.1	793376	796348	-	CCM_09575	magnesium-translocating P-type ATPase
gene-CCM_05749	179.245	4.0727	2.02599	0.184284	10.9938	4.09e-28	6.48e-27	NW_006271972.1	2371336	2372776	+	CCM_05749	succinyl-CoA synthetase beta chain
gene-CCM_06557	4529.22	2.50833	1.32672	0.120763	10.9862	4.45e-28	7.03e-27	NW_006271973.1	509993	517085	-	CCM_06557	hypothetical protein
gene-CCM_04152	132.598	154.146	7.26815	0.663136	10.9603	5.93e-28	9.35e-27	NW_006271971.1	1652233	1653579	+	CCM_04152	pyridine nucleotide-disulfide oxidoreductase%2C putative
gene-CCM_01657	156.76	0.274593	-1.86463	0.170162	-10.958	6.08e-28	9.58e-27	NW_006271969.1	5343363	5345950	+	CCM_01657	hypothetical protein
gene-CCM_04995	83.0686	7.07566	2.82286	0.257618	10.9576	6.11e-28	9.61e-27	NW_006271971.1	4398617	4399977	-	CCM_04995	2-oxoglutarate-dependent ethylene/succinate-forming enzyme
gene-CCM_04669	455.222	0.292201	-1.77496	0.162053	-10.953	6.43e-28	1.01e-26	NW_006271971.1	3355393	3357025	+	CCM_04669	Protein kinase-like domain
gene-CCM_09081	213.46	3.1521	1.65631	0.151399	10.94	7.42e-28	1.16e-26	NW_006271975.1	2741792	2743444	-	CCM_09081	Lipase%2C class 3
gene-CCM_01245	232.571	3.21415	1.68444	0.154053	10.9342	7.91e-28	1.24e-26	NW_006271969.1	3976813	3987672	+	CCM_01245	insecticidal toxin complex protein
gene-CCM_00386	558.968	2.14603	1.10167	0.100778	10.9317	8.13e-28	1.27e-26	NW_006271969.1	1421773	1423413	+	CCM_00386	tRNA nucleotidyltransferase
gene-CCM_08511	2290.17	2.97003	1.57048	0.14381	10.9205	9.2e-28	1.43e-26	NW_006271975.1	910343	913618	-	CCM_08511	chitin synthase 2
gene-CCM_06468	189.772	0.283642	-1.81786	0.166753	-10.9015	1.13e-27	1.76e-26	NW_006271973.1	232390	234417	-	CCM_06468	MFS transporter%2C putative
gene-CCM_00649	1285.07	0.507936	-0.977281	0.0896519	-10.9008	1.14e-27	1.77e-26	NW_006271969.1	2114777	2115760	-	CCM_00649	acetylxylan esterase precursor
gene-CCM_04586	1434.86	2.18971	1.13074	0.103785	10.895	1.22e-27	1.89e-26	NW_006271971.1	3059909	3061994	+	CCM_04586	SNF2 family helicase%2C putative
gene-CCM_01184	2978.96	1.92853	0.947501	0.0869717	10.8944	1.23e-27	1.9e-26	NW_006271969.1	3703318	3705021	-	CCM_01184	serine palmitoyl CoA transferase subunit LcbA
gene-CCM_04611	1746.22	1.86376	0.898213	0.0825672	10.8786	1.46e-27	2.25e-26	NW_006271971.1	3144690	3146910	-	CCM_04611	universal stress protein
gene-CCM_01647	177.718	0.271262	-1.88224	0.173128	-10.8719	1.57e-27	2.42e-26	NW_006271969.1	5318098	5319175	+	CCM_01647	enoyl-CoA hydratase/isomerase family protein
gene-CCM_07616	512.761	46.8164	5.54894	0.511235	10.854	1.91e-27	2.94e-26	NW_006271974.1	1038731	1039165	+	CCM_07616	hypothetical protein
gene-CCM_01176	3128.26	2.66577	1.41455	0.130602	10.8311	2.45e-27	3.77e-26	NW_006271969.1	3671972	3676373	-	CCM_01176	Tetratricopeptide-like helical
gene-CCM_01211	295.374	2.66548	1.41439	0.130731	10.8191	2.79e-27	4.29e-26	NW_006271969.1	3826967	3830064	-	CCM_01211	hypothetical protein
gene-CCM_02998	19345.2	2.2209	1.15114	0.10647	10.8119	3.02e-27	4.64e-26	NW_006271970.1	3385425	3391116	+	CCM_02998	fatty acid synthase subunit alpha
gene-CCM_08231	107.302	103.613	6.69506	0.620281	10.7936	3.69e-27	5.65e-26	NW_006271974.1	3081624	3086029	+	CCM_08231	class V chitinase%2C putative
gene-CCM_03687	981.839	2.94489	1.55822	0.144743	10.7654	5.02e-27	7.67e-26	NW_006271971.1	229335	232213	+	CCM_03687	hypothetical protein
gene-CCM_09489	242.479	0.32001	-1.64381	0.152751	-10.7614	5.24e-27	7.99e-26	NW_006271977.1	561450	562383	+	CCM_09489	Protein kinase-like domain
gene-CCM_05549	578.779	2.44514	1.28992	0.119988	10.7504	5.9e-27	8.99e-26	NW_006271972.1	1668705	1669451	+	CCM_05549	yippee family protein
gene-CCM_08173	519.474	0.462182	-1.11347	0.103685	-10.739	6.68e-27	1.02e-25	NW_006271974.1	2913839	2914727	+	CCM_08173	GDSL-like lipase/acylhydrolase%2C putative
gene-CCM_08227	437.335	0.43664	-1.19548	0.111399	-10.7316	7.23e-27	1.1e-25	NW_006271974.1	3071223	3072524	-	CCM_08227	hypothetical protein
gene-CCM_07496	268.095	0.314236	-1.67008	0.155772	-10.7213	8.08e-27	1.23e-25	NW_006271974.1	634599	635507	+	CCM_07496	zinc finger protein%2C putative
gene-CCM_00428	263.259	0.363799	-1.45879	0.136446	-10.6913	1.12e-26	1.69e-25	NW_006271969.1	1538987	1540174	+	CCM_00428	beta-lactamase
gene-CCM_07210	1856.43	0.345058	-1.53509	0.143601	-10.69	1.13e-26	1.71e-25	NW_006271973.1	2882797	2883269	-	CCM_07210	zinc finger protein
gene-CCM_00442	1217.17	0.370187	-1.43367	0.134128	-10.6888	1.15e-26	1.73e-25	NW_006271969.1	1573973	1574581	-	CCM_00442	DUF775 domain protein
gene-CCM_04503	488.488	0.417739	-1.25933	0.117929	-10.6787	1.28e-26	1.93e-25	NW_006271971.1	2788515	2789288	+	CCM_04503	3%2C4-dihydroxy-2-butanone 4-phosphate synthase
gene-CCM_08208	90.7688	0.167268	-2.57976	0.241985	-10.6608	1.55e-26	2.33e-25	NW_006271974.1	3025687	3027384	+	CCM_08208	alpha-galactosidase%2C putative
gene-CCM_04796	1536.5	2.02082	1.01494	0.0954915	10.6286	2.19e-26	3.29e-25	NW_006271971.1	3781681	3784691	+	CCM_04796	ARS binding protein Abp2%2C putative
gene-CCM_01072	595.147	2.39506	1.26006	0.118662	10.6189	2.43e-26	3.65e-25	NW_006271969.1	3336230	3337798	+	CCM_01072	hypothetical protein
gene-CCM_01536	2666.5	3.0377	1.60298	0.150967	10.6181	2.46e-26	3.68e-25	NW_006271969.1	4954272	4955354	+	CCM_01536	hypothetical protein
gene-CCM_03201	25694.2	3.15782	1.65893	0.156541	10.5974	3.06e-26	4.58e-25	NW_006271970.1	4036380	4036880	-	CCM_03201	hypothetical protein
gene-CCM_06862	5042.97	0.131665	-2.92506	0.276296	-10.5867	3.44e-26	5.13e-25	NW_006271973.1	1660623	1661147	-	CCM_06862	Hydrophobin
gene-CCM_08761	2448.61	2.56032	1.35633	0.128127	10.5858	3.47e-26	5.17e-25	NW_006271975.1	1692744	1694108	-	CCM_08761	hypothetical protein
gene-CCM_03386	234.295	0.360781	-1.47081	0.139097	-10.574	3.93e-26	5.85e-25	NW_006271970.1	4672274	4673413	+	CCM_03386	hypothetical protein
gene-CCM_02704	5687.2	2.00584	1.00421	0.0950488	10.5652	4.32e-26	6.42e-25	NW_006271970.1	2483764	2485600	+	CCM_02704	DUF580 domain protein Pns1%2C putative
gene-CCM_06204	4006.98	0.509359	-0.973244	0.0921569	-10.5607	4.53e-26	6.72e-25	NW_006271972.1	3721616	3723390	+	CCM_06204	T-complex protein 1
gene-CCM_04984	270.863	2.82956	1.50058	0.142344	10.5419	5.54e-26	8.19e-25	NW_006271971.1	4341488	4342610	-	CCM_04984	Ketopantoate reductase ApbA/PanE
gene-CCM_08338	168.402	4.51394	2.17439	0.206261	10.5419	5.54e-26	8.19e-25	NW_006271975.1	373266	374223	+	CCM_08338	hypothetical protein
gene-CCM_02822	219.916	0.349968	-1.51471	0.14385	-10.5297	6.3e-26	9.3e-25	NW_006271970.1	2834713	2835828	+	CCM_02822	alpha/beta hydrolase fold-1
gene-CCM_02451	514.291	0.369941	-1.43463	0.13636	-10.5209	6.92e-26	1.02e-24	NW_006271970.1	1709187	1711418	-	CCM_02451	ferric-chelate reductase (Fre2)
gene-CCM_09611	1554.42	2.28695	1.19343	0.113446	10.5198	7e-26	1.03e-24	NW_006271978.1	105929	107188	+	CCM_09611	dihydroceramide delta(4)-desaturase
gene-CCM_08230	149.884	4.03925	2.01409	0.191482	10.5184	7.11e-26	1.04e-24	NW_006271974.1	3076125	3080498	-	CCM_08230	LysM domain protein
gene-CCM_03989	256.313	3.30918	1.72647	0.164321	10.5067	8.05e-26	1.18e-24	NW_006271971.1	1208986	1212366	+	CCM_03989	hypothetical protein
gene-CCM_04217	954.725	0.495141	-1.01409	0.0965438	-10.5039	8.29e-26	1.21e-24	NW_006271971.1	1954311	1957656	+	CCM_04217	peroxisomal hydratase-dehydrogenase-epimerase
gene-CCM_01171	1300.49	0.455438	-1.13467	0.108412	-10.4663	1.23e-25	1.8e-24	NW_006271969.1	3659659	3661002	+	CCM_01171	golgi transport complex component Cog5
gene-CCM_01086	6190.7	0.437799	-1.19166	0.113897	-10.4626	1.28e-25	1.87e-24	NW_006271969.1	3369060	3369724	-	CCM_01086	Multiprotein bridging factor 1
gene-CCM_06703	1831.1	2.31492	1.21096	0.115752	10.4617	1.3e-25	1.89e-24	NW_006271973.1	1032735	1035222	-	CCM_06703	mitochondrial AAA ATPase%2C putative
gene-CCM_05428	8324.01	1.91136	0.934601	0.0893516	10.4598	1.32e-25	1.92e-24	NW_006271972.1	1257382	1259066	-	CCM_05428	mitochondrial processing peptidase beta subunit
gene-CCM_09146	2520.41	0.575109	-0.798093	0.0763207	-10.4571	1.36e-25	1.98e-24	NW_006271976.1	165508	166603	-	CCM_09146	NAP family protein
gene-CCM_07530	1634.18	0.436028	-1.19751	0.114628	-10.4469	1.51e-25	2.2e-24	NW_006271974.1	743870	747266	-	CCM_07530	zinc finger transcription factor 1
gene-CCM_08837	4062.41	0.568182	-0.815575	0.0782017	-10.4291	1.83e-25	2.65e-24	NW_006271975.1	1928099	1930812	+	CCM_08837	potassium/sodium efflux P-type ATPase
gene-CCM_02352	597.51	2.36766	1.24346	0.119421	10.4124	2.18e-25	3.15e-24	NW_006271970.1	1284764	1286221	+	CCM_02352	galactosyltransferase
gene-CCM_01615	443.009	0.416697	-1.26293	0.121304	-10.4113	2.2e-25	3.18e-24	NW_006271969.1	5206166	5207176	+	CCM_01615	glutathione S-transferase%2C putative
gene-CCM_04691	985.868	0.425748	-1.23193	0.118473	-10.3983	2.52e-25	3.64e-24	NW_006271971.1	3436290	3438782	+	CCM_04691	histone deacetylase SIR2%2C putative
gene-CCM_01785	1219.79	2.54636	1.34844	0.12972	10.395	2.61e-25	3.76e-24	NW_006271969.1	5765095	5768008	+	CCM_01785	PXA domain protein
gene-CCM_05475	9754.4	0.43791	-1.19129	0.114744	-10.3822	2.99e-25	4.3e-24	NW_006271972.1	1433687	1436758	-	CCM_05475	alanyl-tRNA synthetase
gene-CCM_00637	815.536	2.61523	1.38694	0.133836	10.363	3.65e-25	5.25e-24	NW_006271969.1	2090483	2092277	+	CCM_00637	galactokinase
gene-CCM_05638	3854.78	2.1568	1.10889	0.107067	10.357	3.89e-25	5.58e-24	NW_006271972.1	2032027	2035786	-	CCM_05638	C6 transcription factor RosA-like%2C putative
gene-CCM_02799	376.729	0.400765	-1.31917	0.127373	-10.3568	3.9e-25	5.58e-24	NW_006271970.1	2747920	2749649	-	CCM_02799	calcium homeostasis protein Regucalcin%2C putative
gene-CCM_07351	7329.27	1.8752	0.907043	0.0876139	10.3527	4.07e-25	5.81e-24	NW_006271974.1	183201	186441	+	CCM_07351	DUF323 domain protein
gene-CCM_00034	1954.02	0.397974	-1.32925	0.128415	-10.3512	4.13e-25	5.89e-24	NW_006271969.1	111964	112837	+	CCM_00034	rho-gdp dissociation inhibitor
gene-CCM_06118	77.437	7.12053	2.83198	0.273621	10.35	4.18e-25	5.96e-24	NW_006271972.1	3491357	3492521	-	CCM_06118	hypothetical protein
gene-CCM_08936	1894	2.05968	1.04242	0.101003	10.3206	5.68e-25	8.09e-24	NW_006271975.1	2268621	2270755	+	CCM_08936	hypothetical protein
gene-CCM_05700	997.313	0.356803	-1.4868	0.144224	-10.309	6.42e-25	9.12e-24	NW_006271972.1	2241623	2243364	-	CCM_05700	MFS transporter
gene-CCM_06965	859.155	0.460906	-1.11745	0.108452	-10.3037	6.78e-25	9.62e-24	NW_006271973.1	1935172	1936712	-	CCM_06965	UBX domain protein%2C putative
gene-CCM_00683	2343.08	1.83883	0.878788	0.0853364	10.2979	7.2e-25	1.02e-23	NW_006271969.1	2201774	2203291	-	CCM_00683	negative regulator of sexual conjugation and meiosis
gene-CCM_08407	212.056	0.31442	-1.66923	0.162255	-10.2877	8e-25	1.13e-23	NW_006271975.1	602530	603045	+	CCM_08407	hypothetical protein
gene-CCM_04487	2449.51	0.588093	-0.765883	0.0744542	-10.2866	8.1e-25	1.14e-23	NW_006271971.1	2729120	2733565	-	CCM_04487	Beta-lactamase-type transpeptidase fold domain containing protein
gene-CCM_02707	213.41	0.347429	-1.52521	0.148315	-10.2836	8.36e-25	1.18e-23	NW_006271970.1	2489520	2491912	+	CCM_02707	calcium/calmodulin-dependent protein kinase kinase
gene-CCM_06510	2733.23	0.483783	-1.04757	0.101898	-10.2805	8.63e-25	1.21e-23	NW_006271973.1	364238	367739	-	CCM_06510	Protein kinase-like domain
gene-CCM_09369	14918.7	1.96579	0.975107	0.0949858	10.2658	1e-24	1.41e-23	NW_006271977.1	115831	122784	-	CCM_09369	acetyl-CoA carboxylase
gene-CCM_06261	603.556	2.21924	1.15007	0.112092	10.26	1.07e-24	1.5e-23	NW_006271972.1	3846790	3848151	+	CCM_06261	pre-mRNA splicing factor
gene-CCM_07676	308.642	2.52415	1.3358	0.130225	10.2576	1.09e-24	1.53e-23	NW_006271974.1	1232972	1235111	-	CCM_07676	fungal specific transcription factor%2C putative
gene-CCM_01558	2804.51	0.497728	-1.00657	0.0981524	-10.2552	1.12e-24	1.57e-23	NW_006271969.1	5023753	5024708	+	CCM_01558	phosphomannomutase
gene-CCM_01504	2311.82	0.466395	-1.10038	0.10733	-10.2523	1.16e-24	1.61e-23	NW_006271969.1	4838002	4839516	+	CCM_01504	5-aminolevulinate synthase
gene-CCM_01299	170.98	0.271688	-1.87998	0.183412	-10.25	1.18e-24	1.65e-23	NW_006271969.1	4183384	4186348	-	CCM_01299	monocarboxylate transporter%2C putative
gene-CCM_06364	531.628	2.64634	1.404	0.137076	10.2425	1.28e-24	1.78e-23	NW_006271972.1	4186453	4187592	+	CCM_06364	aldehyde reductase (AKR1)%2C putative
gene-CCM_07878	4891.23	2.02024	1.01452	0.0991094	10.2364	1.36e-24	1.89e-23	NW_006271974.1	1949996	1953498	-	CCM_07878	sensor histidine kinase/response regulator TcsB/Sln1%2C putative
gene-CCM_09547	90.9614	5.79919	2.53585	0.247756	10.2353	1.38e-24	1.91e-23	NW_006271977.1	723553	726423	+	CCM_09547	hypothetical protein
gene-CCM_00601	2811.72	1.86829	0.90172	0.0881073	10.2343	1.39e-24	1.93e-23	NW_006271969.1	1993062	1993763	-	CCM_00601	hypothetical protein
gene-CCM_04281	896.558	0.325437	-1.61955	0.158277	-10.2324	1.42e-24	1.97e-23	NW_006271971.1	2130536	2132815	+	CCM_04281	tetracycline-efflux transporter%2C putative
gene-CCM_07328	3013.66	0.493386	-1.01921	0.0996663	-10.2262	1.51e-24	2.09e-23	NW_006271974.1	94615	97031	+	CCM_07328	polyubiquitin binding protein (Doa1/Ufd3)%2C putative
gene-CCM_06700	1769.67	2.67742	1.42084	0.139006	10.2215	1.59e-24	2.19e-23	NW_006271973.1	1021136	1022549	+	CCM_06700	Siderophore biosynthesis protein
gene-CCM_01430	2539.97	2.03167	1.02267	0.100061	10.2205	1.61e-24	2.21e-23	NW_006271969.1	4617564	4618488	-	CCM_01430	NAD dependent epimerase/dehydratase family protein
gene-CCM_01365	2931.35	0.13008	-2.94253	0.287939	-10.2193	1.63e-24	2.24e-23	NW_006271969.1	4393279	4396398	-	CCM_01365	camp independent regulatory protein
gene-CCM_08139	5417	0.365825	-1.45077	0.142054	-10.2128	1.74e-24	2.39e-23	NW_006271974.1	2804929	2805567	+	CCM_08139	hypothetical protein
gene-CCM_02991	757.331	2.13303	1.09291	0.107081	10.2063	1.86e-24	2.55e-23	NW_006271970.1	3357030	3358793	+	CCM_02991	mitochondrial cytochrome b2%2C putative
gene-CCM_06600	181.404	0.244889	-2.0298	0.198893	-10.2055	1.87e-24	2.57e-23	NW_006271973.1	702842	703429	-	CCM_06600	hypothetical protein
gene-CCM_08496	3231.92	0.471233	-1.08549	0.10655	-10.1876	2.25e-24	3.08e-23	NW_006271975.1	856039	857366	+	CCM_08496	peptidyl-prolyl cis-trans isomerase
gene-CCM_07143	241.849	4.01647	2.00593	0.197109	10.1767	2.52e-24	3.44e-23	NW_006271973.1	2655008	2656019	-	CCM_07143	isoflavone reductase family protein
gene-CCM_04654	144.594	0.286333	-1.80423	0.177399	-10.1705	2.69e-24	3.67e-23	NW_006271971.1	3307382	3309054	-	CCM_04654	MFS transporter%2C putative
gene-CCM_03899	1143.04	0.535628	-0.900695	0.0885979	-10.1661	2.81e-24	3.83e-23	NW_006271971.1	883966	886709	+	CCM_03899	secretion pathway protein Sls2/Rcy1
gene-CCM_03218	785.788	0.505799	-0.983364	0.0968254	-10.1561	3.11e-24	4.24e-23	NW_006271970.1	4094675	4096375	-	CCM_03218	hypothetical protein
gene-CCM_08289	55.3945	20.601	4.36464	0.430332	10.1425	3.58e-24	4.86e-23	NW_006271975.1	223297	224256	+	CCM_08289	Nitrilase/cyanide hydratase and apolipoprotein N-acyltransferase
gene-CCM_09361	79.8125	76.855	6.26407	0.617876	10.1381	3.74e-24	5.08e-23	NW_006271977.1	79087	80895	-	CCM_09361	Cytochrome P450
gene-CCM_02506	1484.72	2.7617	1.46556	0.144759	10.1241	4.32e-24	5.85e-23	NW_006271970.1	1895299	1897532	+	CCM_02506	catalase A
gene-CCM_04169	578.86	0.41228	-1.2783	0.126516	-10.1039	5.31e-24	7.19e-23	NW_006271971.1	1701401	1703640	+	CCM_04169	hypothetical protein
gene-CCM_01634	809.339	0.471795	-1.08377	0.107317	-10.0988	5.59e-24	7.56e-23	NW_006271969.1	5268208	5270489	-	CCM_01634	transcriptional regulator Medusa
gene-CCM_02519	75.1177	8.32103	3.05676	0.303061	10.0863	6.35e-24	8.57e-23	NW_006271970.1	1934518	1936062	-	CCM_02519	PheA/TfdB family FAD-binding monooxygenase
gene-CCM_04528	3129.23	1.80838	0.854697	0.0848007	10.0789	6.85e-24	9.23e-23	NW_006271971.1	2876623	2881821	+	CCM_04528	ankyrin repeat protein
gene-CCM_01884	1261.38	0.450217	-1.15131	0.114247	-10.0774	6.95e-24	9.36e-23	NW_006271969.1	6097670	6099278	+	CCM_01884	Hsp90 co-chaperone Cdc37
gene-CCM_04358	70.4239	8.21444	3.03816	0.301639	10.0722	7.33e-24	9.86e-23	NW_006271971.1	2356158	2356557	+	CCM_04358	hypothetical protein
gene-CCM_09050	2572.92	0.481713	-1.05376	0.104652	-10.0691	7.56e-24	1.01e-22	NW_006271975.1	2649647	2651106	+	CCM_09050	glutathione-dependent formaldehyde dehydrogenase
gene-CCM_04898	2136.96	2.88041	1.52627	0.151629	10.0658	7.82e-24	1.05e-22	NW_006271971.1	4070458	4071261	+	CCM_04898	short-chain dehydrogenase
gene-CCM_00942	496.191	0.122528	-3.02882	0.300919	-10.0652	7.87e-24	1.05e-22	NW_006271969.1	2921344	2921964	-	CCM_00942	Acyl-CoA N-acyltransferase
gene-CCM_06866	3499.56	2.15792	1.10964	0.110308	10.0594	8.35e-24	1.12e-22	NW_006271973.1	1672008	1673498	-	CCM_06866	oleate delta-12 desaturase
gene-CCM_05720	339.508	0.426109	-1.23071	0.1224	-10.0548	8.75e-24	1.17e-22	NW_006271972.1	2299625	2302811	+	CCM_05720	hypothetical protein
gene-CCM_01059	72.9964	0.135006	-2.8889	0.287343	-10.0538	8.84e-24	1.18e-22	NW_006271969.1	3293350	3295227	+	CCM_01059	hypothetical protein
gene-CCM_06801	1826	0.496952	-1.00882	0.100352	-10.0529	8.92e-24	1.19e-22	NW_006271973.1	1453081	1455379	+	CCM_06801	hypothetical protein
gene-CCM_04211	782.619	2.2054	1.14104	0.113525	10.051	9.09e-24	1.21e-22	NW_006271971.1	1938976	1940599	+	CCM_04211	cation efflux protein/zinc transporter
gene-CCM_03255	265.292	0.320784	-1.64033	0.163414	-10.0379	1.04e-23	1.38e-22	NW_006271970.1	4212343	4225710	+	CCM_03255	non-ribosomal peptide synthase%2C putative
gene-CCM_06780	388.411	2.21214	1.14544	0.114143	10.0351	1.07e-23	1.42e-22	NW_006271973.1	1316237	1319384	+	CCM_06780	hypothetical protein
gene-CCM_08089	499.392	3.08716	1.62628	0.162075	10.0341	1.08e-23	1.43e-22	NW_006271974.1	2658071	2659598	-	CCM_08089	FAD-binding%2C type 2
gene-CCM_09598	8829.83	3.31991	1.73114	0.17262	10.0286	1.14e-23	1.51e-22	NW_006271978.1	58674	59558	+	CCM_09598	hypothetical protein
gene-CCM_05391	622.536	0.357378	-1.48448	0.148115	-10.0224	1.21e-23	1.6e-22	NW_006271972.1	1128102	1132574	+	CCM_05391	ankyrin repeat domain-containing protein 28
gene-CCM_08875	1258.15	2.47122	1.30522	0.13033	10.0147	1.31e-23	1.73e-22	NW_006271975.1	2055677	2058139	-	CCM_08875	RNA binding protein Nrd1%2C putative
gene-CCM_05738	161.369	0.318307	-1.65151	0.164939	-10.0128	1.34e-23	1.76e-22	NW_006271972.1	2348673	2350007	-	CCM_05738	epoxide hydrolase 1
gene-CCM_06618	1826.18	1.9449	0.959697	0.0961496	9.98129	1.84e-23	2.42e-22	NW_006271973.1	734627	739371	-	CCM_06618	ABC transporter CDR4
gene-CCM_06869	947.763	1.94025	0.956245	0.0958704	9.97436	1.97e-23	2.59e-22	NW_006271973.1	1682649	1684849	+	CCM_06869	endopolyphosphatase
gene-CCM_05784	10887.7	1.88743	0.916424	0.0919166	9.97017	2.06e-23	2.7e-22	NW_006271972.1	2467316	2468749	-	CCM_05784	malate dehydrogenase
gene-CCM_04073	4229.5	0.484076	-1.04669	0.105042	-9.96456	2.18e-23	2.85e-22	NW_006271971.1	1440819	1441394	-	CCM_04073	Acyl-CoA-binding protein%2C ACBP
gene-CCM_00147	10103.4	2.38757	1.25555	0.126027	9.96255	2.22e-23	2.9e-22	NW_006271969.1	507655	508409	-	CCM_00147	hypothetical protein
gene-CCM_01626	608.101	0.499583	-1.0012	0.100506	-9.96167	2.24e-23	2.93e-22	NW_006271969.1	5233107	5235536	-	CCM_01626	sulfate transporter%2C putative
gene-CCM_06535	1728.18	0.50814	-0.976703	0.0980614	-9.96011	2.28e-23	2.97e-22	NW_006271973.1	450277	453050	+	CCM_06535	class III chitinase ChiA1
gene-CCM_07941	393.148	0.370566	-1.4322	0.143804	-9.95936	2.3e-23	2.99e-22	NW_006271974.1	2125154	2126423	+	CCM_07941	hypothetical protein
gene-CCM_06080	68.3128	0.10442	-3.25952	0.327568	-9.95069	2.5e-23	3.25e-22	NW_006271972.1	3361322	3363605	-	CCM_06080	metallopeptidase MepB
gene-CCM_08682	351.477	0.353705	-1.49938	0.150709	-9.94887	2.55e-23	3.31e-22	NW_006271975.1	1436555	1437118	+	CCM_08682	hypothetical protein
gene-CCM_00711	4481.96	2.15049	1.10466	0.111213	9.9329	2.99e-23	3.88e-22	NW_006271969.1	2247757	2251101	+	CCM_00711	DUF221 domain protein%2C putative
gene-CCM_01596	499.485	2.67853	1.42144	0.143182	9.92752	3.16e-23	4.09e-22	NW_006271969.1	5145246	5145929	-	CCM_01596	CHRD superfamily protein
gene-CCM_06922	279.689	0.403143	-1.31064	0.132029	-9.92688	3.18e-23	4.11e-22	NW_006271973.1	1812122	1812856	-	CCM_06922	cystathionine beta-synthase%2C putative
gene-CCM_08151	7306.18	2.57283	1.36336	0.137467	9.91773	3.49e-23	4.5e-22	NW_006271974.1	2841093	2843815	-	CCM_08151	annexin A7
gene-CCM_08858	1542.8	6.8341	2.77275	0.279907	9.90598	3.92e-23	5.05e-22	NW_006271975.1	1985468	1986766	-	CCM_08858	hypothetical protein
gene-CCM_03457	54.6906	21.9818	4.45824	0.450846	9.88862	4.66e-23	6e-22	NW_006271970.1	4898506	4899004	+	CCM_03457	putative glutathione-dependent formaldehyde-activating protein
gene-CCM_06888	1798.21	0.479772	-1.05958	0.107162	-9.88769	4.71e-23	6.05e-22	NW_006271973.1	1729859	1731254	-	CCM_06888	protein arginine N-methyltransferase 1
gene-CCM_03454	246.865	0.360596	-1.47154	0.148842	-9.88662	4.76e-23	6.11e-22	NW_006271970.1	4891648	4893367	+	CCM_03454	GABA permease GabA
gene-CCM_03320	3361.45	1.63733	0.711346	0.071961	9.88516	4.83e-23	6.19e-22	NW_006271970.1	4430548	4432369	+	CCM_03320	glucokinase
gene-CCM_05501	1852.56	2.43811	1.28576	0.130141	9.87976	5.1e-23	6.52e-22	NW_006271972.1	1521702	1525235	+	CCM_05501	cell polarity protein%2C putative
gene-CCM_02932	2557.84	1.96792	0.976674	0.0989088	9.87449	5.37e-23	6.87e-22	NW_006271970.1	3160453	3163891	+	CCM_02932	GPI inositol-deacylase
gene-CCM_09011	873.686	0.430906	-1.21455	0.12305	-9.87042	5.59e-23	7.14e-22	NW_006271975.1	2520101	2522695	+	CCM_09011	Fungal specific transcription factor
gene-CCM_04675	1888.45	2.14776	1.10283	0.111779	9.86621	5.83e-23	7.44e-22	NW_006271971.1	3380435	3382081	+	CCM_04675	hypothetical protein
gene-CCM_07637	1844.09	2.29096	1.19595	0.121274	9.86161	6.11e-23	7.77e-22	NW_006271974.1	1101176	1103034	+	CCM_07637	hypothetical protein
gene-CCM_05895	789.613	2.06513	1.04623	0.106102	9.86059	6.17e-23	7.84e-22	NW_006271972.1	2780236	2781742	+	CCM_05895	glucokinase
gene-CCM_02285	3340.28	0.588612	-0.764611	0.0775545	-9.85902	6.27e-23	7.96e-22	NW_006271970.1	1069175	1070893	+	CCM_02285	tubulin alpha-2 CHAIN
gene-CCM_05538	1562.65	1.76393	0.818795	0.083106	9.85242	6.69e-23	8.48e-22	NW_006271972.1	1633435	1637622	-	CCM_05538	cell cycle checkpoint protein RAD17
gene-CCM_04921	222.022	0.246652	-2.01945	0.205235	-9.83969	7.59e-23	9.62e-22	NW_006271971.1	4138165	4138746	+	CCM_04921	hypothetical protein
gene-CCM_09453	678.46	1.99625	0.997293	0.101361	9.83898	7.65e-23	9.67e-22	NW_006271977.1	443975	445737	+	CCM_09453	Protein phosphatase 2C
gene-CCM_00229	1154.86	1.96804	0.976762	0.0992754	9.8389	7.65e-23	9.67e-22	NW_006271969.1	883651	884820	+	CCM_00229	hypothetical protein
gene-CCM_03850	3433.95	0.50901	-0.974235	0.0990926	-9.83157	8.23e-23	1.04e-21	NW_006271971.1	750347	751285	-	CCM_03850	2%2C5-diketo-D-gluconic acid reductase A
gene-CCM_05420	4158.71	0.505158	-0.985195	0.10022	-9.83035	8.33e-23	1.05e-21	NW_006271972.1	1232951	1234123	-	CCM_05420	thioredoxin reductase
gene-CCM_09324	61.8988	0.0845664	-3.56377	0.362538	-9.83005	8.36e-23	1.05e-21	NW_006271976.1	838967	839972	+	CCM_09324	UbiE/COQ5 family methyltransferase%2C putative
gene-CCM_09176	150.716	0.240531	-2.0557	0.209366	-9.81872	9.35e-23	1.17e-21	NW_006271976.1	288134	290068	+	CCM_09176	hypothetical protein
gene-CCM_08532	3412.66	0.561363	-0.832993	0.0849252	-9.80855	1.03e-22	1.3e-21	NW_006271975.1	987353	990004	-	CCM_08532	hypothetical protein
gene-CCM_04896	697.432	0.419093	-1.25466	0.128014	-9.80095	1.12e-22	1.4e-21	NW_006271971.1	4062780	4064479	-	CCM_04896	sugar transporter%2C putative
gene-CCM_03977	378.493	0.388519	-1.36394	0.139244	-9.79534	1.18e-22	1.48e-21	NW_006271971.1	1168478	1169833	+	CCM_03977	cation diffusion facilitator 1
gene-CCM_09164	516.764	2.44733	1.29121	0.131835	9.79414	1.19e-22	1.49e-21	NW_006271976.1	239810	241181	+	CCM_09164	malonyl-CoA-acyl carrier protein transacylase
gene-CCM_02383	717.326	0.398715	-1.32657	0.135506	-9.78975	1.25e-22	1.55e-21	NW_006271970.1	1437859	1439739	-	CCM_02383	WSC domain protein
gene-CCM_04798	3463.16	2.68371	1.42423	0.145641	9.77907	1.38e-22	1.73e-21	NW_006271971.1	3790496	3793183	+	CCM_04798	serine/threonine protein kinase
gene-CCM_07011	1151.41	2.65008	1.40604	0.143841	9.77492	1.44e-22	1.8e-21	NW_006271973.1	2056203	2060326	-	CCM_07011	hypothetical protein
gene-CCM_05444	4306.92	2.13526	1.09441	0.11197	9.77413	1.45e-22	1.81e-21	NW_006271972.1	1305501	1308890	-	CCM_05444	transcription factor AbaA
gene-CCM_06702	2830.36	13.0575	3.7068	0.379427	9.76948	1.52e-22	1.89e-21	NW_006271973.1	1026862	1032288	+	CCM_06702	AMP-dependent synthetase/ligase
gene-CCM_08815	235.202	2.70821	1.43734	0.147156	9.76747	1.55e-22	1.92e-21	NW_006271975.1	1851530	1854745	-	CCM_08815	integral membrane protein
gene-CCM_02605	323.985	0.394078	-1.34345	0.13759	-9.7641	1.61e-22	1.99e-21	NW_006271970.1	2181048	2182028	+	CCM_02605	sedoheptulose-1%2C7-bisphosphatase
gene-CCM_03735	211.86	0.342746	-1.54479	0.15824	-9.76231	1.63e-22	2.02e-21	NW_006271971.1	419427	422024	+	CCM_03735	ferric reductase
gene-CCM_08021	92.482	0.159312	-2.65007	0.271482	-9.76149	1.65e-22	2.03e-21	NW_006271974.1	2379445	2380617	-	CCM_08021	late sexual development protein
gene-CCM_06127	479.475	0.448962	-1.15534	0.118401	-9.75781	1.71e-22	2.11e-21	NW_006271972.1	3515492	3516683	+	CCM_06127	homoserine acetyltransferase family protein
gene-CCM_02755	2026.88	0.499467	-1.00154	0.10273	-9.7492	1.86e-22	2.29e-21	NW_006271970.1	2621946	2623021	-	CCM_02755	alpha-galactosidase
gene-CCM_00006	294.934	0.413057	-1.27559	0.130857	-9.74794	1.88e-22	2.32e-21	NW_006271969.1	43098	44510	-	CCM_00006	acyl-CoA dehydrogenase
gene-CCM_04274	856.003	0.542985	-0.881015	0.0904846	-9.73663	2.1e-22	2.58e-21	NW_006271971.1	2107175	2109082	+	CCM_04274	SH3 domain containing protein
gene-CCM_09293	13502.4	2.28008	1.18909	0.122226	9.72858	2.28e-22	2.79e-21	NW_006271976.1	741587	745622	-	CCM_09293	serine/threonine-protein kinase
gene-CCM_01623	6623.43	2.77148	1.47065	0.151301	9.72008	2.48e-22	3.03e-21	NW_006271969.1	5222968	5224080	+	CCM_01623	sphinganine hydroxylase Sur2%2C putative
gene-CCM_02696	655.241	0.471236	-1.08548	0.111692	-9.71849	2.51e-22	3.08e-21	NW_006271970.1	2464624	2466315	-	CCM_02696	serine/threonine-protein kinase RIO1
gene-CCM_01627	785.175	0.519963	-0.943519	0.0971212	-9.71486	2.61e-22	3.18e-21	NW_006271969.1	5236396	5237823	-	CCM_01627	3-ketoacyl-CoA thiolase
gene-CCM_06124	962.55	2.06008	1.0427	0.10744	9.70495	2.87e-22	3.51e-21	NW_006271972.1	3502050	3503795	+	CCM_06124	Pyridoxal phosphate-dependent decarboxylase
gene-CCM_06875	911.003	0.471789	-1.08379	0.111754	-9.69796	3.08e-22	3.75e-21	NW_006271973.1	1705582	1706086	-	CCM_06875	Ubiquitin
gene-CCM_05225	171.562	0.311801	-1.6813	0.17349	-9.69103	3.29e-22	4.01e-21	NW_006271972.1	663699	665010	+	CCM_05225	Aminoglycoside phosphotransferase
gene-CCM_04119	519.133	15.3334	3.9386	0.406592	9.68687	3.43e-22	4.17e-21	NW_006271971.1	1558331	1559446	+	CCM_04119	Terpenoid synthase
gene-CCM_08452	1018.11	2.61708	1.38796	0.143371	9.68086	3.64e-22	4.42e-21	NW_006271975.1	743140	745547	-	CCM_08452	C6 transcription factor%2C putative
gene-CCM_02834	505.041	0.484631	-1.04504	0.108105	-9.66692	4.17e-22	5.05e-21	NW_006271970.1	2890506	2892485	+	CCM_02834	kynureninase
gene-CCM_00940	2507.03	0.483691	-1.04784	0.108399	-9.66649	4.18e-22	5.07e-21	NW_006271969.1	2907934	2908909	+	CCM_00940	hypothetical protein
gene-CCM_01162	176.674	0.307511	-1.70129	0.176064	-9.66293	4.33e-22	5.24e-21	NW_006271969.1	3631507	3632165	+	CCM_01162	DUF614 domain protein
gene-CCM_06278	2208.33	1.83876	0.878737	0.0909815	9.65841	4.53e-22	5.47e-21	NW_006271972.1	3914712	3917486	-	CCM_06278	vacuolar transporter chaperone 4
gene-CCM_07644	942.231	1.84442	0.883164	0.0914706	9.65517	4.67e-22	5.64e-21	NW_006271974.1	1116168	1116965	+	CCM_07644	mitochondrial hypoxia responsive protein
gene-CCM_06967	3119.39	0.503884	-0.988836	0.10257	-9.64061	5.39e-22	6.49e-21	NW_006271973.1	1938184	1941331	-	CCM_06967	calcium-transporting ATPase
gene-CCM_09232	241.288	0.320429	-1.64192	0.170431	-9.63395	5.75e-22	6.92e-21	NW_006271976.1	488793	490598	+	CCM_09232	MATE efflux family protein subfamily%2C putative
gene-CCM_03475	142.425	0.264036	-1.9212	0.199636	-9.62347	6.36e-22	7.65e-21	NW_006271970.1	4942378	4943175	-	CCM_03475	N-acetyltransferase 5
gene-CCM_08181	270.149	0.335402	-1.57604	0.163799	-9.62176	6.47e-22	7.77e-21	NW_006271974.1	2938282	2942628	+	CCM_08181	hypothetical protein
gene-CCM_09526	1596.88	0.542457	-0.88242	0.0918092	-9.61146	7.15e-22	8.57e-21	NW_006271977.1	665507	667810	-	CCM_09526	lanosterol synthase
gene-CCM_09487	1238.32	6.10114	2.60908	0.272207	9.58491	9.25e-22	1.11e-20	NW_006271977.1	558216	559337	+	CCM_09487	putative peptidyl-arginine deiminase family protein
gene-CCM_01898	680.553	0.542821	-0.881451	0.0919746	-9.58363	9.37e-22	1.12e-20	NW_006271969.1	6129515	6130849	+	CCM_01898	hypothetical protein
gene-CCM_06138	458.559	0.466845	-1.09898	0.114849	-9.56898	1.08e-21	1.29e-20	NW_006271972.1	3553193	3553798	-	CCM_06138	hypothetical protein
gene-CCM_07516	618.146	0.424865	-1.23492	0.129095	-9.56602	1.11e-21	1.33e-20	NW_006271974.1	708417	709321	+	CCM_07516	EBP domain protein%2C putative
gene-CCM_00116	13532.6	0.366465	-1.44825	0.151501	-9.55936	1.18e-21	1.41e-20	NW_006271969.1	426767	428628	+	CCM_00116	heat shock protein
gene-CCM_05412	1017.58	2.18441	1.12724	0.118045	9.54926	1.31e-21	1.55e-20	NW_006271972.1	1207590	1212725	+	CCM_05412	ethylene receptor
gene-CCM_08375	101.138	4.61361	2.2059	0.231054	9.54709	1.33e-21	1.58e-20	NW_006271975.1	499229	500880	+	CCM_08375	C6 finger domain protein
gene-CCM_05171	407.577	0.407341	-1.29569	0.135773	-9.54304	1.39e-21	1.65e-20	NW_006271972.1	506582	510056	+	CCM_05171	WD domain containing protein
gene-CCM_06994	68.1113	0.098228	-3.34772	0.350896	-9.54049	1.42e-21	1.68e-20	NW_006271973.1	2004240	2005127	+	CCM_06994	enoyl-CoA hydratase%2C putative
gene-CCM_02113	146.744	3.67375	1.87725	0.19705	9.52678	1.62e-21	1.92e-20	NW_006271970.1	543558	545943	-	CCM_02113	ADAM 8 precursor
gene-CCM_05152	1152.95	1.7304	0.791107	0.0830775	9.52252	1.69e-21	2e-20	NW_006271972.1	449014	449726	+	CCM_05152	secretory pathway protein Ssp120%2C putative
gene-CCM_01069	1725.77	0.597646	-0.742636	0.0780548	-9.51429	1.83e-21	2.16e-20	NW_006271969.1	3328002	3331559	+	CCM_01069	hypothetical protein
gene-CCM_09157	2675.86	1.86518	0.899312	0.0945872	9.50776	1.95e-21	2.3e-20	NW_006271976.1	212431	214371	-	CCM_09157	Carbohydrate-binding WSC
gene-CCM_03016	1450.59	1.77717	0.829585	0.0875124	9.47963	2.55e-21	3.01e-20	NW_006271970.1	3447418	3452341	-	CCM_03016	inositol pyrophosphate synthase
gene-CCM_08988	200.215	0.357852	-1.48256	0.156414	-9.47849	2.58e-21	3.03e-20	NW_006271975.1	2459423	2461649	-	CCM_08988	amino acid/polyamine transporter I
gene-CCM_01187	3679.31	0.484552	-1.04528	0.110292	-9.4774	2.61e-21	3.06e-20	NW_006271969.1	3715992	3716710	-	CCM_01187	Mog1/PsbP/DUF1795%2C alpha/beta/alpha sandwich
gene-CCM_04979	4502.99	0.593283	-0.753208	0.0795011	-9.47418	2.69e-21	3.15e-20	NW_006271971.1	4325566	4326325	+	CCM_04979	superoxide dismutase
gene-CCM_02610	1781.97	1.76343	0.818383	0.0863967	9.47238	2.74e-21	3.21e-20	NW_006271970.1	2191657	2192523	+	CCM_02610	hypothetical protein
gene-CCM_05614	49.1642	25.1428	4.65208	0.49116	9.4716	2.76e-21	3.23e-20	NW_006271972.1	1934865	1936394	+	CCM_05614	hypothetical protein
gene-CCM_07146	3332.16	1.71475	0.777995	0.0821522	9.47016	2.79e-21	3.27e-20	NW_006271973.1	2661985	2662980	+	CCM_07146	succinate dehydrogenase iron-sulfur protein
gene-CCM_05074	342.875	0.363711	-1.45913	0.154202	-9.46249	3.01e-21	3.51e-20	NW_006271972.1	138294	139928	+	CCM_05074	hypothetical protein
gene-CCM_04670	99.9229	5.21369	2.3823	0.251778	9.46193	3.02e-21	3.53e-20	NW_006271971.1	3362141	3365035	+	CCM_04670	Oligopeptide transporter OPT superfamily
gene-CCM_02007	9163.8	1.74191	0.800673	0.0846366	9.46012	3.08e-21	3.58e-20	NW_006271970.1	241768	242706	+	CCM_02007	GTP-binding protein EsdC
gene-CCM_03540	1215.03	2.02677	1.01918	0.10777	9.45694	3.17e-21	3.69e-20	NW_006271970.1	5124687	5126573	-	CCM_03540	glycerol-3-phosphate dehydrogenase
gene-CCM_06658	768.236	0.474373	-1.07591	0.113844	-9.45071	3.37e-21	3.91e-20	NW_006271973.1	895511	896385	+	CCM_06658	pre-rRNA-processing protein
gene-CCM_09593	1338.47	0.560974	-0.833995	0.0883282	-9.442	3.66e-21	4.24e-20	NW_006271978.1	42445	44484	+	CCM_09593	cell wall glycosyl hydrolase Dfg5%2C putative
gene-CCM_03094	2114.05	0.586392	-0.770064	0.0817349	-9.42148	4.45e-21	5.16e-20	NW_006271970.1	3670775	3673933	+	CCM_03094	Fungal transcriptional regulatory protein
gene-CCM_02493	1696.39	2.16662	1.11545	0.118455	9.41666	4.66e-21	5.39e-20	NW_006271970.1	1862380	1864015	+	CCM_02493	amine oxidase
gene-CCM_04659	236.172	0.288996	-1.79088	0.190338	-9.40893	5.01e-21	5.79e-20	NW_006271971.1	3325679	3327680	+	CCM_04659	cytochrome P450 alkane hydroxylase
gene-CCM_05915	211.624	0.363805	-1.45876	0.155046	-9.40856	5.03e-21	5.81e-20	NW_006271972.1	2829022	2829572	+	CCM_05915	Carbohydrate-binding WSC
gene-CCM_04436	7001.78	2.43975	1.28673	0.136765	9.40833	5.04e-21	5.81e-20	NW_006271971.1	2544759	2547137	-	CCM_04436	oxidoreductase domain-containing protein
gene-CCM_02979	7970.64	2.98607	1.57825	0.167892	9.4004	5.44e-21	6.26e-20	NW_006271970.1	3318501	3321826	+	CCM_02979	Bifunctional P-450:NADPH-P450 reductase
gene-CCM_06250	1742.17	7.33943	2.87567	0.306203	9.39137	5.92e-21	6.81e-20	NW_006271972.1	3815340	3817041	+	CCM_06250	hypothetical protein
gene-CCM_02842	699.68	0.331082	-1.59474	0.169973	-9.38233	6.45e-21	7.42e-20	NW_006271970.1	2913783	2915285	-	CCM_02842	proline oxidase PrnD
gene-CCM_01368	2083.84	1.66388	0.734552	0.0783875	9.37077	7.2e-21	8.26e-20	NW_006271969.1	4408370	4412638	-	CCM_01368	asparaginyl-tRNA synthetase Slm5%2C putative
gene-CCM_09187	503.399	0.306829	-1.70449	0.181983	-9.36619	7.52e-21	8.62e-20	NW_006271976.1	327861	329045	+	CCM_09187	TPR domain protein
gene-CCM_05710	220.013	3.2042	1.67996	0.179392	9.36479	7.62e-21	8.72e-20	NW_006271972.1	2274311	2276048	+	CCM_05710	Cytochrome P450
gene-CCM_06390	1370.42	1.84974	0.887319	0.0949298	9.34711	9.01e-21	1.03e-19	NW_006271972.1	4338801	4345083	+	CCM_06390	PHD finger and BAH domain protein (Snt2)%2C putative
gene-CCM_06855	706.253	2.30445	1.20442	0.128914	9.34285	9.38e-21	1.07e-19	NW_006271973.1	1619269	1620726	-	CCM_06855	hypothetical protein
gene-CCM_03725	4920.74	2.1302	1.09099	0.117108	9.31604	1.21e-20	1.38e-19	NW_006271971.1	382657	385014	+	CCM_03725	6-phosphofructokinase
gene-CCM_02265	219.251	0.393862	-1.34424	0.144395	-9.30947	1.28e-20	1.46e-19	NW_006271970.1	1013597	1014430	-	CCM_02265	hypothetical protein
gene-CCM_00867	717.42	0.453411	-1.14111	0.122616	-9.30633	1.32e-20	1.51e-19	NW_006271969.1	2708801	2710308	-	CCM_00867	bystin
gene-CCM_06004	318.358	0.411415	-1.28133	0.13777	-9.30054	1.4e-20	1.59e-19	NW_006271972.1	3108380	3110938	+	CCM_06004	quinate pathway repressor protein QutR%2C putative
gene-CCM_05502	852.7	2.12606	1.08818	0.117044	9.2972	1.44e-20	1.64e-19	NW_006271972.1	1526448	1528106	+	CCM_05502	lysine (K)-specific demethylase 4B
gene-CCM_07389	66.989	0.014624	-6.09552	0.655706	-9.29613	1.46e-20	1.65e-19	NW_006271974.1	310117	312444	+	CCM_07389	metallopeptidase MepB
gene-CCM_05084	3989.87	0.551711	-0.858015	0.0924293	-9.28294	1.65e-20	1.87e-19	NW_006271972.1	190980	192855	-	CCM_05084	T-complex protein 1 subunit epsilon
gene-CCM_01420	2251.58	2.00921	1.00663	0.108582	9.27066	1.85e-20	2.09e-19	NW_006271969.1	4581950	4586375	+	CCM_01420	ARF GTPase activator
gene-CCM_07705	16805.8	2.60933	1.38368	0.149394	9.26194	2.01e-20	2.27e-19	NW_006271974.1	1319508	1321103	-	CCM_07705	hypothetical protein
gene-CCM_05551	2002.69	2.06766	1.048	0.113155	9.2616	2.01e-20	2.27e-19	NW_006271972.1	1676289	1678477	+	CCM_05551	isocitrate lyase
gene-CCM_07767	622.898	0.464337	-1.10675	0.119625	-9.2519	2.21e-20	2.49e-19	NW_006271974.1	1595908	1597263	-	CCM_07767	nitrogen metabolic regulation protein
gene-CCM_05708	284.339	0.413398	-1.27439	0.137934	-9.23917	2.48e-20	2.8e-19	NW_006271972.1	2265764	2268507	-	CCM_05708	hypothetical protein
gene-CCM_03486	1503.28	0.502948	-0.99152	0.107332	-9.23786	2.51e-20	2.83e-19	NW_006271970.1	4974955	4975972	-	CCM_03486	class II aldolase/adducin domain protein
gene-CCM_00406	49.8657	0.0912455	-3.4541	0.37397	-9.23632	2.55e-20	2.87e-19	NW_006271969.1	1493198	1495066	+	CCM_00406	MFS transporter%2C putative
gene-CCM_08998	669.692	0.549372	-0.864145	0.0936498	-9.22742	2.77e-20	3.11e-19	NW_006271975.1	2482592	2485017	+	CCM_08998	Heterokaryon incompatibility Het-C
gene-CCM_02036	2627.73	0.528589	-0.91978	0.0997068	-9.22485	2.84e-20	3.18e-19	NW_006271970.1	307090	310060	-	CCM_02036	hypothetical protein
gene-CCM_01138	13548.3	0.526076	-0.926657	0.10057	-9.21407	3.14e-20	3.51e-19	NW_006271969.1	3541742	3543392	+	CCM_01138	serine protease
gene-CCM_06774	64.2535	0.15957	-2.64774	0.287567	-9.20737	3.34e-20	3.74e-19	NW_006271973.1	1295330	1298210	+	CCM_06774	oligopeptide transporter
gene-CCM_06932	424.813	0.502487	-0.992842	0.107849	-9.20586	3.39e-20	3.78e-19	NW_006271973.1	1848552	1849901	-	CCM_06932	dihydrouridine synthase 4-like protein
gene-CCM_01121	1481.16	1.75932	0.815015	0.0885723	9.2017	3.52e-20	3.93e-19	NW_006271969.1	3477042	3481876	-	CCM_01121	C2H2 finger domain protein
gene-CCM_01839	4013.82	0.467576	-1.09673	0.119193	-9.20129	3.54e-20	3.94e-19	NW_006271969.1	5949550	5950554	+	CCM_01839	lathosterol oxidase
gene-CCM_02716	4429.95	1.79646	0.845154	0.0919307	9.19339	3.81e-20	4.24e-19	NW_006271970.1	2518287	2519537	-	CCM_02716	adenosine kinase
gene-CCM_00706	12729.1	2.66688	1.41516	0.153957	9.19186	3.86e-20	4.29e-19	NW_006271969.1	2237976	2239683	+	CCM_00706	penicillin-binding protein%2C putative
gene-CCM_07885	160.17	3.35358	1.7457	0.189928	9.19139	3.88e-20	4.3e-19	NW_006271974.1	1969240	1969576	+	CCM_07885	hypothetical protein
gene-CCM_08569	316.367	0.30605	-1.70816	0.185951	-9.18611	4.07e-20	4.52e-19	NW_006271975.1	1089142	1090547	+	CCM_08569	hypothetical protein
gene-CCM_04157	2638.44	1.74671	0.804643	0.0876427	9.18094	4.27e-20	4.73e-19	NW_006271971.1	1659852	1661681	-	CCM_04157	methylenetetrahydrofolate reductase 1
gene-CCM_08114	406.07	0.449905	-1.15231	0.1256	-9.17439	4.54e-20	5.02e-19	NW_006271974.1	2731256	2732884	+	CCM_08114	hypothetical protein
gene-CCM_03562	49.1888	0.0968014	-3.36883	0.367209	-9.17414	4.55e-20	5.03e-19	NW_006271970.1	5178848	5180040	+	CCM_03562	secretory lipase%2C putative
gene-CCM_05250	929.933	0.536797	-0.897551	0.0978601	-9.17178	4.65e-20	5.13e-19	NW_006271972.1	730389	731176	-	CCM_05250	CBF/NF-Y family transcription factor
gene-CCM_06908	79.6934	0.204251	-2.29159	0.249903	-9.16991	4.73e-20	5.22e-19	NW_006271973.1	1774961	1775807	-	CCM_06908	hypothetical protein
gene-CCM_04631	1385.78	0.5732	-0.80289	0.0875897	-9.16649	4.89e-20	5.38e-19	NW_006271971.1	3237807	3240958	-	CCM_04631	2-oxoisovalerate dehydrogenase beta subunit
gene-CCM_03337	479.336	0.406809	-1.29758	0.141611	-9.16298	5.05e-20	5.55e-19	NW_006271970.1	4494490	4494918	+	CCM_03337	stress responsive A/B barrel domain protein
gene-CCM_02739	1628.52	2.34702	1.23083	0.134423	9.1564	5.37e-20	5.89e-19	NW_006271970.1	2579398	2581262	-	CCM_02739	dynactin Arp1 p62 subunit
gene-CCM_03270	1132.94	1.73095	0.791564	0.0864996	9.15108	5.64e-20	6.18e-19	NW_006271970.1	4266914	4269168	+	CCM_03270	hypothetical protein
gene-CCM_06365	7939.77	2.63338	1.39691	0.153201	9.11819	7.64e-20	8.37e-19	NW_006271972.1	4190909	4194945	+	CCM_06365	PH domain protein
gene-CCM_01918	3781.21	2.57512	1.36464	0.14978	9.11094	8.17e-20	8.94e-19	NW_006271969.1	6197165	6201793	+	CCM_01918	haloacid dehalogenase-like hydrolase%2C putative
gene-CCM_08515	3481.86	0.506808	-0.980489	0.107771	-9.09789	9.21e-20	1.01e-18	NW_006271975.1	922473	923060	-	CCM_08515	protein MSF1
gene-CCM_02457	1707.38	1.71343	0.776885	0.0854496	9.09173	9.75e-20	1.06e-18	NW_006271970.1	1727096	1728524	+	CCM_02457	nudix/MutT family protein
gene-CCM_03269	3323.46	1.86592	0.899884	0.0990048	9.0893	9.97e-20	1.09e-18	NW_006271970.1	4262776	4264392	-	CCM_03269	hypothetical protein
gene-CCM_05476	2159.73	0.428943	-1.22114	0.134422	-9.08441	1.04e-19	1.14e-18	NW_006271972.1	1437227	1437937	+	CCM_05476	hypothetical protein
gene-CCM_01380	386.91	2.12582	1.08802	0.119843	9.0787	1.1e-19	1.2e-18	NW_006271969.1	4441835	4444975	-	CCM_01380	mercuric reductase%2C putative
gene-CCM_09408	1049.09	0.512992	-0.962992	0.106123	-9.0743	1.14e-19	1.24e-18	NW_006271977.1	284388	288196	+	CCM_09408	NAD(P) transhydrogenase
gene-CCM_04912	58.0877	56.0199	5.80787	0.640596	9.06636	1.23e-19	1.34e-18	NW_006271971.1	4116614	4117599	+	CCM_04912	hypothetical protein
gene-CCM_04233	74.0801	5.31266	2.40943	0.266088	9.05503	1.37e-19	1.48e-18	NW_006271971.1	1999752	2000294	+	CCM_04233	hypothetical protein
gene-CCM_03970	1698.3	2.24793	1.1686	0.129233	9.04261	1.53e-19	1.66e-18	NW_006271971.1	1154031	1156484	-	CCM_03970	hypothetical protein
gene-CCM_04997	1044.34	1.90626	0.930747	0.102955	9.04033	1.56e-19	1.69e-18	NW_006271971.1	4402970	4406206	+	CCM_04997	DDHD domain protein
gene-CCM_04906	275.713	0.398279	-1.32815	0.146915	-9.04023	1.56e-19	1.69e-18	NW_006271971.1	4093981	4095284	-	CCM_04906	integral membrane protein
gene-CCM_08291	225.279	2.45141	1.29361	0.143149	9.03681	1.61e-19	1.74e-18	NW_006271975.1	226818	228759	-	CCM_08291	ferro-O2-oxidoreductase
gene-CCM_05947	1719.18	2.10992	1.07719	0.119341	9.02611	1.78e-19	1.92e-18	NW_006271972.1	2955163	2956620	-	CCM_05947	Carbohydrate-binding domain family 9-like protein
gene-CCM_08428	145.17	4.36197	2.12498	0.235428	9.02603	1.78e-19	1.92e-18	NW_006271975.1	661809	664056	-	CCM_08428	Fungal transcriptional regulatory protein
gene-CCM_02415	2083.53	2.39603	1.26064	0.139685	9.02488	1.8e-19	1.94e-18	NW_006271970.1	1579558	1582029	-	CCM_02415	protein-tyrosine phosphatase%2C putative
gene-CCM_01529	2091.26	1.87746	0.908784	0.100948	9.00245	2.21e-19	2.37e-18	NW_006271969.1	4926601	4930377	-	CCM_01529	C2 domain protein
gene-CCM_07489	9055.37	1.99665	0.997581	0.110879	8.99703	2.32e-19	2.49e-18	NW_006271974.1	614375	616030	-	CCM_07489	Aspartate/other aminotransferase
gene-CCM_08861	274.47	0.383316	-1.3834	0.153767	-8.9967	2.33e-19	2.49e-18	NW_006271975.1	2000965	2002658	-	CCM_08861	NRPS-like enzyme%2C putative
gene-CCM_05923	661.095	0.556269	-0.846146	0.0941714	-8.98517	2.58e-19	2.77e-18	NW_006271972.1	2881498	2885431	-	CCM_05923	telomerase reverse transcriptase%2C putative
gene-CCM_05517	114.679	0.296194	-1.75539	0.195552	-8.97657	2.79e-19	2.99e-18	NW_006271972.1	1564724	1566645	+	CCM_05517	MFS transporter%2C putative
gene-CCM_01820	5057.78	1.72135	0.783542	0.0872917	8.97614	2.8e-19	3e-18	NW_006271969.1	5880774	5883179	-	CCM_01820	hypothetical protein
gene-CCM_07812	683.318	0.440488	-1.18283	0.13179	-8.97509	2.83e-19	3.02e-18	NW_006271974.1	1771486	1771887	+	CCM_07812	thioredoxin I
gene-CCM_01771	849.206	0.528468	-0.920113	0.102575	-8.97017	2.96e-19	3.16e-18	NW_006271969.1	5729502	5729946	-	CCM_01771	Four F5 protein
gene-CCM_03131	993.765	0.554752	-0.850085	0.0948377	-8.96357	3.14e-19	3.35e-18	NW_006271970.1	3799827	3802332	+	CCM_03131	Malate synthase%2C glyoxysomal
gene-CCM_04184	1322.88	1.63214	0.706769	0.0788653	8.96172	3.2e-19	3.4e-18	NW_006271971.1	1767314	1769516	-	CCM_04184	mitochondrial division protein 1
gene-CCM_01592	75.3734	0.21493	-2.21806	0.247506	-8.96165	3.2e-19	3.4e-18	NW_006271969.1	5137730	5140114	+	CCM_01592	TPR domain protein
gene-CCM_00505	615.795	2.22658	1.15483	0.128869	8.96127	3.21e-19	3.41e-18	NW_006271969.1	1741893	1743795	-	CCM_00505	ubiquinone biosynthesis protein
gene-CCM_08308	95.1757	0.251456	-1.99162	0.222288	-8.95966	3.26e-19	3.45e-18	NW_006271975.1	287494	288299	-	CCM_08308	oxidoreductase%2C short-chain dehydrogenase/reductase family
gene-CCM_02693	205.842	2.52606	1.33689	0.149463	8.94458	3.73e-19	3.95e-18	NW_006271970.1	2456666	2458281	+	CCM_02693	chromate ion transporter
gene-CCM_00412	44.9285	16.4046	4.03603	0.451235	8.9444	3.74e-19	3.96e-18	NW_006271969.1	1502502	1503278	-	CCM_00412	hypothetical protein
gene-CCM_08294	122.615	0.256171	-1.96482	0.219742	-8.94148	3.84e-19	4.06e-18	NW_006271975.1	234002	238422	+	CCM_08294	ABC multidrug transporter
gene-CCM_06346	1793.58	0.605428	-0.723972	0.0809778	-8.94038	3.88e-19	4.09e-18	NW_006271972.1	4126665	4127640	-	CCM_06346	glycine-rich RNA-binding protein
gene-CCM_06705	1548.94	0.606823	-0.720653	0.0806849	-8.93169	4.2e-19	4.42e-18	NW_006271973.1	1043915	1045054	+	CCM_06705	peroxin Pex14/17-Penicillium chrysogenum
gene-CCM_08733	271.549	0.450609	-1.15005	0.128945	-8.91897	4.71e-19	4.96e-18	NW_006271975.1	1599822	1601532	-	CCM_08733	mannosidase MsdS
gene-CCM_03327	675.609	2.54242	1.3462	0.150997	8.91543	4.86e-19	5.11e-18	NW_006271970.1	4451438	4452859	-	CCM_03327	hypothetical protein
gene-CCM_07161	729.996	1.80721	0.853763	0.0958119	8.91083	5.07e-19	5.32e-18	NW_006271973.1	2710360	2712199	+	CCM_07161	hypothetical protein
gene-CCM_08716	1197.96	0.520215	-0.942821	0.10583	-8.90879	5.16e-19	5.42e-18	NW_006271975.1	1549801	1551264	-	CCM_08716	hypothetical protein
gene-CCM_08991	69.7362	0.151962	-2.71822	0.305233	-8.90539	5.32e-19	5.58e-18	NW_006271975.1	2466790	2468571	-	CCM_08991	MFS transporter%2C putative
gene-CCM_05147	338.066	0.412898	-1.27614	0.143316	-8.90443	5.37e-19	5.62e-18	NW_006271972.1	411164	412293	-	CCM_05147	dihydroflavonol-4-reductase
gene-CCM_03575	2911.8	1.90103	0.926783	0.10417	8.89684	5.75e-19	6.01e-18	NW_006271970.1	5202821	5205662	+	CCM_03575	DUF1212 domain membrane protein
gene-CCM_06391	1043.65	2.17789	1.12293	0.126282	8.89227	5.99e-19	6.26e-18	NW_006271972.1	4348040	4349485	+	CCM_06391	serine/threonine protein kinase%2C putative
gene-CCM_04218	1321.17	0.499454	-1.00158	0.112662	-8.89012	6.1e-19	6.37e-18	NW_006271971.1	1958264	1960437	-	CCM_04218	phosphoglycerate mutase
gene-CCM_01998	44908.9	0.528307	-0.920551	0.103628	-8.88326	6.49e-19	6.77e-18	NW_006271970.1	199927	200377	+	CCM_01998	clock-controlled protein 6
gene-CCM_05757	186.261	2.81662	1.49397	0.168189	8.88267	6.53e-19	6.8e-18	NW_006271972.1	2384294	2385497	-	CCM_05757	succinate-CoA ligase (alpha subunit)
gene-CCM_08644	332.101	2.25438	1.17273	0.13204	8.88166	6.59e-19	6.85e-18	NW_006271975.1	1341996	1343753	-	CCM_08644	amine oxidase
gene-CCM_00372	2840.69	0.48775	-1.03579	0.116646	-8.87978	6.7e-19	6.96e-18	NW_006271969.1	1340895	1343221	-	CCM_00372	glutamyl-tRNA(Gln) amidotransferase
gene-CCM_08807	11097.9	2.82247	1.49696	0.16905	8.85512	8.36e-19	8.68e-18	NW_006271975.1	1832623	1833111	+	CCM_08807	hypothetical protein
gene-CCM_08129	227.068	0.393532	-1.34545	0.152119	-8.84471	9.18e-19	9.52e-18	NW_006271974.1	2770258	2772141	+	CCM_08129	hypothetical protein
gene-CCM_02612	55.111	0.11083	-3.17358	0.358824	-8.84437	9.2e-19	9.53e-18	NW_006271970.1	2194935	2197183	-	CCM_02612	Cytochrome P450
gene-CCM_06567	987.784	2.31316	1.20986	0.136885	8.83854	9.7e-19	1e-17	NW_006271973.1	537372	540602	+	CCM_06567	lipase%2C putative
gene-CCM_09599	1965.17	2.41212	1.2703	0.143825	8.83227	1.03e-18	1.06e-17	NW_006271978.1	68346	69992	+	CCM_09599	hypothetical protein
gene-CCM_04682	2389.08	1.60152	0.679438	0.0769308	8.8318	1.03e-18	1.06e-17	NW_006271971.1	3403244	3406981	+	CCM_04682	hypothetical protein
gene-CCM_08568	117.874	0.31622	-1.661	0.188236	-8.82402	1.1e-18	1.14e-17	NW_006271975.1	1087481	1088548	-	CCM_08568	hypothetical protein
gene-CCM_05688	1393.26	2.10546	1.07414	0.121747	8.82268	1.12e-18	1.15e-17	NW_006271972.1	2203858	2205305	+	CCM_05688	class III chitinase%2C putative
gene-CCM_01393	204.784	2.58314	1.36913	0.15523	8.81999	1.14e-18	1.18e-17	NW_006271969.1	4506874	4507728	-	CCM_01393	ABC transporter
gene-CCM_00200	4263.61	1.79159	0.841241	0.095382	8.8197	1.15e-18	1.18e-17	NW_006271969.1	808711	810103	+	CCM_00200	alanine--glyoxylate aminotransferase
gene-CCM_08342	577.01	0.54672	-0.871125	0.0987769	-8.81912	1.15e-18	1.18e-17	NW_006271975.1	378673	382330	-	CCM_08342	MFS transporter%2C putative
gene-CCM_00321	489.88	0.487031	-1.03791	0.11771	-8.81758	1.17e-18	1.2e-17	NW_006271969.1	1159568	1160604	+	CCM_00321	Protein kinase-like domain
gene-CCM_04578	2445.06	2.13201	1.09222	0.123953	8.81155	1.23e-18	1.26e-17	NW_006271971.1	3024977	3026923	-	CCM_04578	T-complex 11
gene-CCM_00772	7892.3	1.85967	0.89505	0.101643	8.80579	1.3e-18	1.33e-17	NW_006271969.1	2454034	2454918	-	CCM_00772	SH3 domain protein
gene-CCM_01585	281.269	0.363077	-1.46165	0.166067	-8.8016	1.35e-18	1.38e-17	NW_006271969.1	5120414	5121028	+	CCM_01585	hypothetical protein
gene-CCM_07811	958.243	2.00836	1.00602	0.11443	8.79154	1.48e-18	1.51e-17	NW_006271974.1	1768725	1770516	-	CCM_07811	penicillin-binding protein%2C putative
gene-CCM_07256	332.475	0.470446	-1.0879	0.123811	-8.7868	1.54e-18	1.57e-17	NW_006271973.1	3026872	3029435	+	CCM_07256	Cytochrome b561/ferric reductase transmembrane
gene-CCM_03046	41.6306	0.0443339	-4.49545	0.511937	-8.78126	1.62e-18	1.65e-17	NW_006271970.1	3548293	3549516	-	CCM_03046	secretory lipase%2C putative
gene-CCM_05159	1410.62	0.537199	-0.896473	0.10215	-8.77602	1.69e-18	1.72e-17	NW_006271972.1	466747	468699	-	CCM_05159	Ser/Thr protein phosphatase family
gene-CCM_01980	9359.31	2.031	1.02219	0.116575	8.76853	1.81e-18	1.84e-17	NW_006271970.1	158040	160919	+	CCM_01980	chitin synthase 1
gene-CCM_07182	1151.66	2.33534	1.22363	0.139551	8.76836	1.81e-18	1.84e-17	NW_006271973.1	2806708	2809250	+	CCM_07182	hypothetical protein
gene-CCM_06921	1354.47	0.529999	-0.915939	0.104508	-8.76434	1.88e-18	1.91e-17	NW_006271973.1	1811217	1811871	+	CCM_06921	hypothetical protein
gene-CCM_09544	4852.26	0.452871	-1.14283	0.130624	-8.74897	2.15e-18	2.18e-17	NW_006271977.1	713045	714946	-	CCM_09544	sugar transport protein%2C putative
gene-CCM_03172	6849.55	2.32038	1.21436	0.138904	8.74249	2.28e-18	2.31e-17	NW_006271970.1	3908867	3910933	-	CCM_03172	G1/S-specific cyclin Pcl5%2C putative
gene-CCM_01210	869.134	1.90219	0.927663	0.106153	8.73893	2.35e-18	2.38e-17	NW_006271969.1	3824665	3826601	-	CCM_01210	Cys/Met metabolism%2C pyridoxal phosphate-dependent enzyme
gene-CCM_03034	47.8686	0.120117	-3.05749	0.34998	-8.73618	2.41e-18	2.44e-17	NW_006271970.1	3507267	3507802	+	CCM_03034	thioesterase family protein%2C putative
gene-CCM_06417	572.864	1.86783	0.901361	0.103291	8.72644	2.63e-18	2.65e-17	NW_006271973.1	54987	56534	+	CCM_06417	UBX domain protein
gene-CCM_04446	959.364	2.1599	1.11097	0.127341	8.72437	2.68e-18	2.7e-17	NW_006271971.1	2572492	2573220	-	CCM_04446	phosphoglycerate mutase family protein%2C putative
gene-CCM_05346	2469.47	0.490257	-1.02839	0.117928	-8.72051	2.77e-18	2.79e-17	NW_006271972.1	1011368	1013694	+	CCM_05346	C6 finger domain protein%2C putative
gene-CCM_02366	5211.89	1.84332	0.882304	0.101252	8.71392	2.94e-18	2.95e-17	NW_006271970.1	1371676	1374497	+	CCM_02366	succinate dehydrogenase flavoprotein subunit
gene-CCM_01625	1110.06	0.599424	-0.738351	0.0847446	-8.71266	2.97e-18	2.98e-17	NW_006271969.1	5229905	5232396	-	CCM_01625	signal transducer%2C putative
gene-CCM_00858	2044.79	1.76193	0.817158	0.093804	8.71134	3e-18	3.01e-17	NW_006271969.1	2691362	2692120	+	CCM_00858	chymotrypsin-like proteinase 5A precursor
gene-CCM_07723	354.359	0.43179	-1.2116	0.139111	-8.70957	3.05e-18	3.06e-17	NW_006271974.1	1380139	1380919	-	CCM_07723	acetyltransferase
gene-CCM_07607	1392.34	2.0035	1.00252	0.115108	8.70939	3.06e-18	3.06e-17	NW_006271974.1	1007783	1009870	+	CCM_07607	manganese ion homeostasis (Fr)%2C putative
gene-CCM_04542	2051.21	2.00014	1.0001	0.114855	8.70758	3.1e-18	3.11e-17	NW_006271971.1	2920234	2920695	+	CCM_04542	hypothetical protein
gene-CCM_09551	1046.39	1.76985	0.823631	0.0945908	8.7073	3.11e-18	3.11e-17	NW_006271977.1	733945	735483	+	CCM_09551	glucan 1%2C4-alpha-maltohexaosidase precursor
gene-CCM_05680	4970.99	1.59576	0.67424	0.0775522	8.69402	3.5e-18	3.49e-17	NW_006271972.1	2181409	2182858	-	CCM_05680	pyruvate dehydrogenase complex%2C dihydrolipoamide acetyltransferase component
gene-CCM_01736	1060.88	0.482608	-1.05107	0.120938	-8.69105	3.59e-18	3.58e-17	NW_006271969.1	5641746	5644129	-	CCM_01736	aquaglyceroporin%2C putative
gene-CCM_09418	85.8662	4.67732	2.22568	0.256136	8.68946	3.64e-18	3.63e-17	NW_006271977.1	309589	309966	+	CCM_09418	hypothetical protein
gene-CCM_00118	231.66	0.329057	-1.60359	0.184558	-8.68879	3.66e-18	3.65e-17	NW_006271969.1	430872	433307	-	CCM_00118	Major facilitator superfamily transporter
gene-CCM_08779	363.073	0.422418	-1.24326	0.143234	-8.6799	3.96e-18	3.94e-17	NW_006271975.1	1754634	1756493	-	CCM_08779	siderochrome-iron transporter (Sit1)%2C putative
gene-CCM_01498	480.986	0.493136	-1.01994	0.117601	-8.67289	4.21e-18	4.18e-17	NW_006271969.1	4818420	4821961	+	CCM_01498	hypothetical protein
gene-CCM_07991	864.83	0.474608	-1.07519	0.12398	-8.67231	4.23e-18	4.2e-17	NW_006271974.1	2275093	2279569	+	CCM_07991	ABC transporter%2C putative
gene-CCM_03402	311.662	0.403217	-1.31037	0.151135	-8.67023	4.31e-18	4.27e-17	NW_006271970.1	4724863	4726830	+	CCM_03402	O-methylsterigmatocystin oxidoreductase%2C putative
gene-CCM_05618	1148.39	0.390073	-1.35818	0.156676	-8.66872	4.37e-18	4.33e-17	NW_006271972.1	1959849	1962566	+	CCM_05618	C6 transcription factor
gene-CCM_03592	636.544	0.51708	-0.951539	0.109778	-8.66787	4.4e-18	4.36e-17	NW_006271970.1	5261999	5263807	+	CCM_03592	acetyl-coenzyme A transporter 1
gene-CCM_09280	595.392	0.548892	-0.865407	0.0998534	-8.66678	4.45e-18	4.39e-17	NW_006271976.1	703814	704923	-	CCM_09280	integral membrane protein
gene-CCM_03622	221.265	2.61549	1.38708	0.160051	8.66646	4.46e-18	4.4e-17	NW_006271971.1	14509	16322	+	CCM_03622	C6 transcription factor%2C putative
gene-CCM_02213	2017.17	2.29358	1.1976	0.138216	8.66468	4.53e-18	4.46e-17	NW_006271970.1	858889	860609	+	CCM_02213	Zinc finger domain-containing protein%2C C2H2%2C LYAR-type
gene-CCM_05050	1886.57	0.610614	-0.711667	0.0821508	-8.66294	4.6e-18	4.53e-17	NW_006271972.1	43746	47052	-	CCM_05050	Stem cell self-renewal protein Piwi
gene-CCM_09407	301.907	0.442363	-1.1767	0.136006	-8.65182	5.07e-18	4.99e-17	NW_006271977.1	280810	281871	-	CCM_09407	hydroxymethylbilane synthase%2C putative
gene-CCM_08066	928.097	2.00522	1.00376	0.116078	8.64724	5.28e-18	5.19e-17	NW_006271974.1	2531137	2532625	+	CCM_08066	alpha-1%2C3-mannosyltransferase CMT1
gene-CCM_05431	84.4886	4.51295	2.17407	0.251941	8.62929	6.17e-18	6.06e-17	NW_006271972.1	1267072	1268090	-	CCM_05431	hypothetical protein
gene-CCM_09646	3411.18	1.8394	0.879237	0.101899	8.62847	6.22e-18	6.1e-17	NW_006271978.1	407061	410641	+	CCM_09646	hypothetical protein
gene-CCM_07482	200.589	0.405618	-1.30181	0.15093	-8.62523	6.4e-18	6.27e-17	NW_006271974.1	598561	599289	-	CCM_07482	hypothetical protein
gene-CCM_02865	2745.71	0.400775	-1.31914	0.153157	-8.61299	7.12e-18	6.97e-17	NW_006271970.1	2977643	2979685	+	CCM_02865	MFS multidrug transporter%2C putative
gene-CCM_01677	396.801	0.51188	-0.966123	0.112239	-8.60771	7.45e-18	7.29e-17	NW_006271969.1	5396022	5397587	-	CCM_01677	60S acidic ribosomal protein P0
gene-CCM_02773	70.2123	0.204234	-2.29171	0.266332	-8.60471	7.65e-18	7.47e-17	NW_006271970.1	2663149	2664519	+	CCM_02773	hypothetical protein
gene-CCM_05604	414.562	0.478187	-1.06435	0.123696	-8.60455	7.66e-18	7.48e-17	NW_006271972.1	1896172	1897155	+	CCM_05604	urease accessory protein UreD
gene-CCM_07065	63.2398	0.172483	-2.53547	0.294684	-8.60404	7.7e-18	7.5e-17	NW_006271973.1	2230890	2232826	-	CCM_07065	MFS nicotinic acid transporter Tna1
gene-CCM_05577	670.019	1.893	0.920676	0.107032	8.60192	7.84e-18	7.63e-17	NW_006271972.1	1782542	1784531	-	CCM_05577	acylase ACY 1
gene-CCM_05005	1796.77	0.491861	-1.02368	0.11912	-8.59368	8.42e-18	8.19e-17	NW_006271971.1	4450591	4451998	-	CCM_05005	Protein kinase-like domain
gene-CCM_03123	382.543	0.469217	-1.09167	0.127048	-8.59257	8.5e-18	8.27e-17	NW_006271970.1	3759082	3761471	-	CCM_03123	acetoacetyl-CoA synthase
gene-CCM_07477	973.702	0.531405	-0.912115	0.106367	-8.57516	9.89e-18	9.61e-17	NW_006271974.1	586992	587338	+	CCM_07477	Proteinase inhibitor%2C propeptide
gene-CCM_09485	509.228	2.27139	1.18358	0.138147	8.56754	1.06e-17	1.03e-16	NW_006271977.1	554374	556825	+	CCM_09485	glucan endo-1%2C3-beta-glucosidase BGN13.1 precursor
gene-CCM_01535	1204.55	1.76768	0.821854	0.096017	8.55946	1.13e-17	1.1e-16	NW_006271969.1	4948822	4952783	-	CCM_01535	killer toxin sensitivity protein (IKI3)%2C putative
gene-CCM_05539	567.33	1.87318	0.905486	0.105859	8.55374	1.19e-17	1.15e-16	NW_006271972.1	1637932	1639441	+	CCM_05539	Ubiquitin-conjugating enzyme E2C-binding protein
gene-CCM_04517	5337.3	2.35084	1.23318	0.144171	8.55358	1.19e-17	1.15e-16	NW_006271971.1	2838450	2841315	-	CCM_04517	carbon catabolite repression protein CreD%2C putative
gene-CCM_05229	441.163	0.431597	-1.21224	0.14179	-8.54958	1.24e-17	1.19e-16	NW_006271972.1	674427	676100	+	CCM_05229	autophagy protein (Atg22)%2C putative
gene-CCM_08321	146.453	0.333513	-1.58418	0.185359	-8.54656	1.27e-17	1.22e-16	NW_006271975.1	318137	320354	-	CCM_08321	ferro-O2-oxidoreductase
gene-CCM_01527	1907.66	0.397639	-1.33047	0.155808	-8.53914	1.35e-17	1.3e-16	NW_006271969.1	4922452	4923387	+	CCM_01527	putative lipoprotein
gene-CCM_08448	3407.2	1.58643	0.66578	0.0780604	8.52904	1.48e-17	1.42e-16	NW_006271975.1	733941	735899	-	CCM_08448	Zinc finger domain-containing protein%2C C3HC4 RING-type
gene-CCM_07989	169.167	2.91558	1.54378	0.181049	8.52686	1.5e-17	1.45e-16	NW_006271974.1	2270101	2271552	-	CCM_07989	thermophilic desulfurizing enzyme family protein
gene-CCM_00373	4480.23	0.545815	-0.873515	0.102456	-8.52572	1.52e-17	1.46e-16	NW_006271969.1	1343589	1345361	+	CCM_00373	amine oxidase
gene-CCM_02565	93.0064	0.27577	-1.85846	0.218157	-8.51894	1.61e-17	1.55e-16	NW_006271970.1	2086085	2087628	-	CCM_02565	hypothetical protein
gene-CCM_09456	2358.61	0.579381	-0.787416	0.0924428	-8.51787	1.63e-17	1.56e-16	NW_006271977.1	460431	463208	-	CCM_09456	Ran-specific GTPase-activating protein 1%2C putative
gene-CCM_04890	154.729	0.276963	-1.85223	0.217457	-8.51772	1.63e-17	1.56e-16	NW_006271971.1	4040222	4040680	+	CCM_04890	hypothetical protein
gene-CCM_01358	18269.9	0.559127	-0.838752	0.0985407	-8.51172	1.71e-17	1.64e-16	NW_006271969.1	4374300	4375302	-	CCM_01358	Ubiquitin-conjugating enzyme%2C E2
gene-CCM_09118	679.672	1.82138	0.86503	0.101682	8.50717	1.78e-17	1.7e-16	NW_006271976.1	89781	91747	+	CCM_09118	dihydroxy-acid dehydratase
gene-CCM_08094	182.746	2.64215	1.40171	0.164811	8.50493	1.82e-17	1.74e-16	NW_006271974.1	2673803	2675146	-	CCM_08094	UDP-glucose dehydrogenase/UDP-mannac dehydrogenase%2C putative
gene-CCM_05544	5917.82	2.25525	1.17329	0.137989	8.5028	1.85e-17	1.77e-16	NW_006271972.1	1653691	1657148	-	CCM_05544	hypothetical protein
gene-CCM_03778	888.374	6.30297	2.65603	0.312465	8.50025	1.89e-17	1.8e-16	NW_006271971.1	556792	556974	-	CCM_03778	hypothetical protein
gene-CCM_08803	510.897	0.389764	-1.35933	0.160006	-8.49548	1.97e-17	1.88e-16	NW_006271975.1	1823624	1824508	+	CCM_08803	hypothetical protein
gene-CCM_03351	1225.48	1.85141	0.888622	0.104747	8.48355	2.18e-17	2.08e-16	NW_006271970.1	4575148	4576631	+	CCM_03351	inositol 5-phosphatase
gene-CCM_05845	207.166	0.407449	-1.29531	0.152711	-8.48207	2.21e-17	2.1e-16	NW_006271972.1	2634206	2636555	-	CCM_05845	neutral ceramidase precursor
gene-CCM_04320	425.349	0.504229	-0.987849	0.116493	-8.47991	2.25e-17	2.14e-16	NW_006271971.1	2247039	2248380	-	CCM_04320	ribonuclease T2 precursor
gene-CCM_02517	47.2983	0.126071	-2.9877	0.352959	-8.46472	2.57e-17	2.44e-16	NW_006271970.1	1926033	1928211	+	CCM_02517	protein kinase
gene-CCM_05804	963.44	0.489915	-1.0294	0.121734	-8.45614	2.76e-17	2.62e-16	NW_006271972.1	2514873	2515329	-	CCM_05804	Yippee zinc-binding protein
gene-CCM_05042	278.814	0.472499	-1.08162	0.128142	-8.44074	3.15e-17	2.98e-16	NW_006271972.1	23372	24896	-	CCM_05042	Pre-rRNA-processing protein TSR2
gene-CCM_07014	537.222	0.528564	-0.919849	0.108989	-8.4398	3.18e-17	3.01e-16	NW_006271973.1	2067189	2068314	-	CCM_07014	CBF/NF-Y family transcription factor%2C putative
gene-CCM_04292	1177.08	1.76381	0.818694	0.0970056	8.43966	3.18e-17	3.01e-16	NW_006271971.1	2162092	2165673	-	CCM_04292	cation channel family transporter%2C putative
gene-CCM_05445	2180.77	0.507249	-0.979233	0.116053	-8.43779	3.23e-17	3.05e-16	NW_006271972.1	1310067	1312910	-	CCM_05445	pre-rRNA processing protein Mrd1%2C putative
gene-CCM_05518	1791.14	1.87406	0.906169	0.107463	8.43238	3.39e-17	3.19e-16	NW_006271972.1	1568007	1569305	+	CCM_05518	hypothetical protein
gene-CCM_08992	69.3146	0.210908	-2.24531	0.266275	-8.43233	3.39e-17	3.19e-16	NW_006271975.1	2469309	2469845	-	CCM_08992	hypothetical protein
gene-CCM_00057	1715.08	1.70181	0.767067	0.0909854	8.43067	3.44e-17	3.23e-16	NW_006271969.1	200237	202506	-	CCM_00057	UPF0183 domain-containing protein
gene-CCM_01953	191.75	0.378947	-1.39993	0.166089	-8.42878	3.49e-17	3.28e-16	NW_006271970.1	75404	76721	+	CCM_01953	Protein kinase-like domain
gene-CCM_06738	358.081	2.30354	1.20385	0.143045	8.41589	3.9e-17	3.66e-16	NW_006271973.1	1177010	1180386	-	CCM_06738	hypothetical protein
gene-CCM_04035	239.36	2.47539	1.30766	0.155435	8.41288	4e-17	3.75e-16	NW_006271971.1	1339288	1340616	+	CCM_04035	Protein kinase-like domain
gene-CCM_06477	1520.64	1.97518	0.981981	0.116738	8.41187	4.04e-17	3.78e-16	NW_006271973.1	258281	260828	-	CCM_06477	C6 transcription factor%2C putative
gene-CCM_06933	568.239	1.82189	0.865432	0.102902	8.41028	4.09e-17	3.83e-16	NW_006271973.1	1851107	1853439	-	CCM_06933	IBR finger domain protein
gene-CCM_05665	1056.86	2.16492	1.11431	0.132586	8.40443	4.3e-17	4.02e-16	NW_006271972.1	2130203	2131950	-	CCM_05665	arginine permease%2C putative
gene-CCM_01353	800.096	0.571951	-0.806036	0.095922	-8.40304	4.35e-17	4.06e-16	NW_006271969.1	4362214	4363882	-	CCM_01353	Adenylate kinase
gene-CCM_01985	730.86	1.72901	0.789945	0.0940627	8.39806	4.54e-17	4.24e-16	NW_006271970.1	174619	175783	+	CCM_01985	Mitochondrial substrate carrier
gene-CCM_04459	1995.94	0.564068	-0.826058	0.0984214	-8.39308	4.74e-17	4.42e-16	NW_006271971.1	2606182	2610285	+	CCM_04459	nitrilase
gene-CCM_05754	834.79	1.9556	0.967609	0.115401	8.38472	5.08e-17	4.74e-16	NW_006271972.1	2378467	2379256	+	CCM_05754	sugar O-acetyltransferase%2C putative
gene-CCM_02791	1553.95	2.03511	1.0251	0.122336	8.37939	5.32e-17	4.95e-16	NW_006271970.1	2718252	2720819	-	CCM_02791	Patatin-like serine hydrolase%2C putative
gene-CCM_01636	1632.81	0.444838	-1.16865	0.13952	-8.37618	5.47e-17	5.08e-16	NW_006271969.1	5285811	5287532	-	CCM_01636	nitrogen regulatory protein OTam
gene-CCM_03111	453.399	0.522168	-0.937415	0.112002	-8.36966	5.78e-17	5.37e-16	NW_006271970.1	3723992	3725198	+	CCM_03111	oxidoreductase%2C short-chain dehydrogenase/reductase family
gene-CCM_04757	13522.5	2.14465	1.10074	0.131532	8.36862	5.83e-17	5.41e-16	NW_006271971.1	3665907	3666968	+	CCM_04757	Glycoside hydrolase
gene-CCM_02862	3364.27	26.9678	4.75317	0.568252	8.36454	6.03e-17	5.59e-16	NW_006271970.1	2963461	2965477	+	CCM_02862	sodium/chloride dependent neurotransmitter transporter%2C putative
gene-CCM_08730	64.82	0.195829	-2.35233	0.281454	-8.35779	6.39e-17	5.92e-16	NW_006271975.1	1588382	1591743	+	CCM_08730	NRPS-like enzyme%2C putative
gene-CCM_00888	697.699	2.30609	1.20545	0.144339	8.35154	6.74e-17	6.23e-16	NW_006271969.1	2772267	2772827	-	CCM_00888	cupin domain protein
gene-CCM_01671	676.433	1.96093	0.971534	0.116397	8.34672	7.02e-17	6.49e-16	NW_006271969.1	5378219	5380543	-	CCM_01671	Fungal transcriptional regulatory protein
gene-CCM_01373	4970.15	1.97948	0.985119	0.118056	8.3445	7.15e-17	6.6e-16	NW_006271969.1	4428428	4431079	-	CCM_01373	hypothetical protein
gene-CCM_08547	2600.3	2.26853	1.18176	0.141759	8.33638	7.66e-17	7.07e-16	NW_006271975.1	1026855	1028552	+	CCM_08547	MYND domain protein
gene-CCM_00341	2845.09	1.87848	0.909568	0.109119	8.33556	7.71e-17	7.11e-16	NW_006271969.1	1240058	1241190	-	CCM_00341	fructose-1%2C6-bisphosphatase
gene-CCM_07512	145.299	0.341014	-1.5521	0.186215	-8.33497	7.75e-17	7.14e-16	NW_006271974.1	701281	701880	+	CCM_07512	AIG2 family protein
gene-CCM_02962	2165.15	0.619324	-0.691234	0.0829409	-8.33406	7.81e-17	7.18e-16	NW_006271970.1	3259019	3260810	-	CCM_02962	cytochrome P450 61
gene-CCM_05932	901.846	0.517446	-0.950521	0.114145	-8.32728	8.27e-17	7.6e-16	NW_006271972.1	2904905	2906124	-	CCM_05932	hypothetical protein
gene-CCM_02573	490.868	8.97296	3.16558	0.380275	8.32445	8.47e-17	7.78e-16	NW_006271970.1	2113855	2115280	+	CCM_02573	methoxy mycolic acid synthase 1
gene-CCM_05841	768.326	0.490552	-1.02752	0.123444	-8.32375	8.52e-17	7.82e-16	NW_006271972.1	2623630	2624604	-	CCM_05841	2%2C3-diketo-5-methylthio-1-phosphopentane phosphatase
gene-CCM_06490	40.0078	15.8046	3.98227	0.478527	8.32195	8.65e-17	7.93e-16	NW_006271973.1	291376	291705	+	CCM_06490	Barwin-related endoglucanase
gene-CCM_06469	218.493	0.387425	-1.36801	0.164553	-8.31351	9.29e-17	8.5e-16	NW_006271973.1	234929	237271	+	CCM_06469	fungal specific transcription factor domain protein
gene-CCM_04761	238.842	0.419143	-1.25449	0.150993	-8.30822	9.72e-17	8.88e-16	NW_006271971.1	3682163	3689791	+	CCM_04761	MYB DNA-binding domain protein
gene-CCM_01649	310.212	0.389505	-1.36028	0.163875	-8.30073	1.03e-16	9.45e-16	NW_006271969.1	5323138	5324889	-	CCM_01649	S8/S53 family peptidase
gene-CCM_05969	141.365	2.99693	1.58349	0.190781	8.30002	1.04e-16	9.5e-16	NW_006271972.1	3010582	3015035	-	CCM_05969	hypothetical protein
gene-CCM_06016	2055.51	2.19451	1.1339	0.136706	8.29442	1.09e-16	9.95e-16	NW_006271972.1	3152749	3154498	+	CCM_06016	kynurenine 3-monooxygenase%2C putative
gene-CCM_02446	83.3013	4.54829	2.18533	0.263475	8.29424	1.09e-16	9.95e-16	NW_006271970.1	1691542	1692195	-	CCM_02446	Acyl-CoA N-acyltransferase
gene-CCM_09055	76.0359	0.248586	-2.00819	0.242125	-8.294	1.09e-16	9.96e-16	NW_006271975.1	2661154	2662307	+	CCM_09055	hemolysin-III channel protein Izh2%2C putative
gene-CCM_02453	984.117	0.589418	-0.762638	0.0920118	-8.28848	1.15e-16	1.04e-15	NW_006271970.1	1715442	1717640	+	CCM_02453	ribosome biogenesis ATPase RIX7
gene-CCM_00898	128.147	2.99483	1.58248	0.191039	8.28354	1.2e-16	1.09e-15	NW_006271969.1	2793674	2794741	+	CCM_00898	Fatty acid hydroxylase
gene-CCM_03319	13840.1	1.88103	0.911523	0.11007	8.28133	1.22e-16	1.11e-15	NW_006271970.1	4424249	4426679	-	CCM_03319	Heat shock protein Hsp70
gene-CCM_06998	248.173	0.45995	-1.12045	0.135431	-8.27323	1.3e-16	1.18e-15	NW_006271973.1	2019298	2021209	-	CCM_06998	Protein kinase-like domain
gene-CCM_01540	477.401	2.40636	1.26685	0.153187	8.26997	1.34e-16	1.21e-15	NW_006271969.1	4962682	4964205	+	CCM_01540	adenylate cyclase%2C putative
gene-CCM_02202	108.158	4.21101	2.07417	0.250946	8.2654	1.39e-16	1.26e-15	NW_006271970.1	816454	817107	-	CCM_02202	bacterioferritin comigratory protein%2C putative
gene-CCM_05966	555.68	0.454592	-1.13736	0.137624	-8.2642	1.41e-16	1.27e-15	NW_006271972.1	3002354	3004618	-	CCM_05966	OefC protein
gene-CCM_07674	1393.17	1.74632	0.804317	0.0973642	8.2609	1.45e-16	1.31e-15	NW_006271974.1	1221048	1223516	-	CCM_07674	high affinity glucose transporter RGT2
gene-CCM_09069	862.702	0.576096	-0.79562	0.0964105	-8.25241	1.55e-16	1.4e-15	NW_006271975.1	2694064	2694678	-	CCM_09069	tetratricopeptide repeat domain containing protein
gene-CCM_05447	16841.6	1.76041	0.815912	0.0988814	8.25142	1.57e-16	1.41e-15	NW_006271972.1	1321739	1324822	+	CCM_05447	Concanavalin A-like lectin/glucanase
gene-CCM_05279	952.114	1.64142	0.714941	0.0866749	8.24853	1.6e-16	1.44e-15	NW_006271972.1	808250	809588	-	CCM_05279	OsmC family protein
gene-CCM_00498	507.115	0.552442	-0.856104	0.103917	-8.23832	1.75e-16	1.57e-15	NW_006271969.1	1720088	1720714	+	CCM_00498	hypothetical protein
gene-CCM_01784	1989.3	1.66104	0.732089	0.0888868	8.23619	1.78e-16	1.6e-15	NW_006271969.1	5762981	5764652	+	CCM_01784	mRNA processing protein (Mss51)%2C putative
gene-CCM_04341	958.375	1.71793	0.780673	0.0948746	8.22848	1.9e-16	1.7e-15	NW_006271971.1	2306449	2310520	+	CCM_04341	Fungal transcriptional regulatory protein
gene-CCM_07329	2432.7	2.25045	1.17021	0.142226	8.22784	1.91e-16	1.71e-15	NW_006271974.1	97222	98070	-	CCM_07329	hypothetical protein
gene-CCM_07324	276.94	0.445541	-1.16637	0.141895	-8.21996	2.04e-16	1.82e-15	NW_006271974.1	86821	88031	-	CCM_07324	hypothetical protein
gene-CCM_05959	503.942	0.433342	-1.20642	0.146827	-8.21662	2.09e-16	1.87e-15	NW_006271972.1	2983275	2983978	-	CCM_05959	translation machinery-associated protein%2C putative
gene-CCM_05429	663.389	1.80059	0.848469	0.103266	8.21638	2.1e-16	1.88e-15	NW_006271972.1	1259622	1262528	+	CCM_05429	raffinose synthase Sip1
gene-CCM_07779	1518.18	0.501102	-0.996825	0.121336	-8.21544	2.11e-16	1.89e-15	NW_006271974.1	1640740	1642030	-	CCM_07779	low-temperature viability protein ltv1
gene-CCM_08943	653.961	0.473822	-1.07758	0.131172	-8.21504	2.12e-16	1.89e-15	NW_006271975.1	2314642	2316261	+	CCM_08943	alpha/beta hydrolase%2C putative
gene-CCM_08876	6589.47	1.75175	0.808795	0.0984846	8.21241	2.17e-16	1.93e-15	NW_006271975.1	2060344	2061963	+	CCM_08876	Citrate synthase
gene-CCM_08782	1431.21	2.16768	1.11615	0.135967	8.20898	2.23e-16	1.99e-15	NW_006271975.1	1764979	1767952	-	CCM_08782	trehalase precursor
gene-CCM_02475	104.619	3.83427	1.93895	0.236388	8.20242	2.36e-16	2.1e-15	NW_006271970.1	1798412	1800764	+	CCM_02475	dipeptidyl peptidase III
gene-CCM_05006	1170.16	0.574466	-0.799707	0.0975158	-8.2008	2.39e-16	2.12e-15	NW_006271971.1	4452305	4453732	+	CCM_05006	mitochondrial metalloendopeptidase OMA1
gene-CCM_04328	601.886	0.542862	-0.881342	0.1075	-8.19853	2.43e-16	2.16e-15	NW_006271971.1	2274564	2274851	+	CCM_04328	hypothetical protein
gene-CCM_02675	2455.92	1.89423	0.921614	0.112476	8.19386	2.53e-16	2.25e-15	NW_006271970.1	2411962	2412246	-	CCM_02675	hypothetical protein
gene-CCM_05414	214.857	2.37634	1.24874	0.15241	8.1933	2.54e-16	2.25e-15	NW_006271972.1	1221446	1223697	+	CCM_05414	hypothetical protein
gene-CCM_00122	24613.3	2.46216	1.29992	0.158716	8.19026	2.61e-16	2.31e-15	NW_006271969.1	444351	445104	-	CCM_00122	Ctr copper transporter family protein
gene-CCM_02232	443.804	0.487938	-1.03523	0.126623	-8.17568	2.94e-16	2.6e-15	NW_006271970.1	911537	912793	-	CCM_02232	C2H2 conidiation transcription factor
gene-CCM_04612	1005.18	1.65687	0.728464	0.0891183	8.17412	2.98e-16	2.64e-15	NW_006271971.1	3148553	3149727	-	CCM_04612	ribosomal protein S7
gene-CCM_07737	1284.99	0.607257	-0.719621	0.0881885	-8.16004	3.35e-16	2.96e-15	NW_006271974.1	1468802	1469612	-	CCM_07737	ubiquitin conjugating enzyme (UbcC)%2C putative
gene-CCM_02567	61.3161	0.18306	-2.44961	0.300254	-8.15846	3.39e-16	3e-15	NW_006271970.1	2092445	2092945	+	CCM_02567	hypothetical protein
gene-CCM_09052	75.2932	0.211655	-2.24022	0.274661	-8.15628	3.45e-16	3.05e-15	NW_006271975.1	2652630	2654072	+	CCM_09052	Protein kinase-like domain
gene-CCM_07957	228.612	0.416194	-1.26467	0.155129	-8.15241	3.57e-16	3.14e-15	NW_006271974.1	2173984	2175429	+	CCM_07957	amidohydrolase
gene-CCM_07227	2006.98	0.569688	-0.811757	0.0996004	-8.15014	3.64e-16	3.2e-15	NW_006271973.1	2928993	2931938	+	CCM_07227	ubiquitination network signaling protein
gene-CCM_07682	1598.72	1.85403	0.890662	0.10929	8.14956	3.65e-16	3.21e-15	NW_006271974.1	1260199	1262188	-	CCM_07682	hypothetical protein
gene-CCM_02394	111.721	0.291374	-1.77906	0.218359	-8.14738	3.72e-16	3.27e-15	NW_006271970.1	1487338	1488051	+	CCM_02394	hypothetical protein
gene-CCM_05921	139.396	0.3	-1.73697	0.213214	-8.14658	3.74e-16	3.29e-15	NW_006271972.1	2875317	2876450	-	CCM_05921	hypothetical protein
gene-CCM_01909	260.38	0.436746	-1.19513	0.146719	-8.14571	3.77e-16	3.31e-15	NW_006271969.1	6168500	6169371	+	CCM_01909	hypothetical protein
gene-CCM_07423	6234.38	1.87924	0.91015	0.111742	8.14508	3.79e-16	3.32e-15	NW_006271974.1	421298	422184	+	CCM_07423	cytochrome c oxidase polypeptide V
gene-CCM_08793	40.7994	0.0587535	-4.08918	0.502108	-8.14402	3.82e-16	3.35e-15	NW_006271975.1	1801392	1803188	+	CCM_08793	hypothetical protein
gene-CCM_03042	2485.68	0.544383	-0.877307	0.107765	-8.1409	3.92e-16	3.43e-15	NW_006271970.1	3535657	3537372	+	CCM_03042	mitochondrial DnaJ chaperone (Mdj1)%2C putative
gene-CCM_05952	288.957	2.03931	1.02808	0.126407	8.1331	4.18e-16	3.66e-15	NW_006271972.1	2965782	2967884	-	CCM_05952	hypothetical protein
gene-CCM_04122	23365.9	1.98116	0.986347	0.121315	8.13049	4.28e-16	3.73e-15	NW_006271971.1	1564377	1565756	-	CCM_04122	GPI-anchored cell wall beta-1%2C3-endoglucanase EglC
gene-CCM_01044	2032.94	1.98935	0.992298	0.122118	8.12571	4.45e-16	3.88e-15	NW_006271969.1	3245047	3246864	-	CCM_01044	hypothetical protein
gene-CCM_08261	280.315	0.442026	-1.1778	0.145022	-8.1215	4.6e-16	4.01e-15	NW_006271975.1	57981	70581	-	CCM_08261	polyketide synthase%2C putative
gene-CCM_06538	506.86	0.419025	-1.25489	0.154557	-8.11929	4.69e-16	4.08e-15	NW_006271973.1	457978	462760	-	CCM_06538	multidrug resistance-associated protein%2C putative
gene-CCM_03422	367.555	1.95742	0.968953	0.119496	8.10863	5.12e-16	4.45e-15	NW_006271970.1	4786656	4788350	-	CCM_03422	hypothetical protein
gene-CCM_09424	334.111	2.28784	1.19398	0.14729	8.10635	5.22e-16	4.53e-15	NW_006271977.1	330176	332545	+	CCM_09424	amidase%2C putative
gene-CCM_04124	3147.08	1.90738	0.931594	0.114967	8.10313	5.36e-16	4.65e-15	NW_006271971.1	1567863	1571104	-	CCM_04124	hamartin
gene-CCM_01978	534.281	0.525913	-0.927105	0.114543	-8.09396	5.78e-16	5.01e-15	NW_006271970.1	149506	150350	+	CCM_01978	ras-2 protein
gene-CCM_09341	94.1323	3.55294	1.82901	0.226007	8.09274	5.83e-16	5.06e-15	NW_006271977.1	19064	23608	-	CCM_09341	NRPS-like enzyme%2C putative
gene-CCM_02139	79.9254	0.227172	-2.13815	0.264332	-8.08886	6.02e-16	5.21e-15	NW_006271970.1	607683	609536	-	CCM_02139	serine peptidase%2C putative
gene-CCM_05339	3010.51	0.61636	-0.698155	0.0863369	-8.08641	6.14e-16	5.32e-15	NW_006271972.1	970108	971218	-	CCM_05339	DUF1014 domain protein
gene-CCM_05057	965.62	1.8161	0.86084	0.106499	8.08305	6.32e-16	5.46e-15	NW_006271972.1	63876	65348	+	CCM_05057	cytochrome c oxidase assembly protein%2C putative
gene-CCM_03278	2985.69	0.630432	-0.665587	0.0823696	-8.0805	6.45e-16	5.57e-15	NW_006271970.1	4293099	4294324	-	CCM_03278	nascent polypeptide-associated complex (NAC) subunit
gene-CCM_06756	269.185	0.443883	-1.17175	0.145085	-8.07629	6.68e-16	5.76e-15	NW_006271973.1	1240598	1243371	+	CCM_06756	oligopeptide transporter%2C putative
gene-CCM_02277	281.688	0.434458	-1.20271	0.148934	-8.07547	6.72e-16	5.79e-15	NW_006271970.1	1051348	1053334	+	CCM_02277	hypothetical protein
gene-CCM_02192	651.995	1.79208	0.841633	0.104251	8.07316	6.85e-16	5.9e-15	NW_006271970.1	764816	765713	-	CCM_02192	hypothetical protein
gene-CCM_04731	766.128	2.03554	1.02541	0.127036	8.07184	6.92e-16	5.96e-15	NW_006271971.1	3590168	3591517	+	CCM_04731	integral membrane protein%2C putative
gene-CCM_01016	4345.5	1.65623	0.727901	0.0902185	8.06819	7.13e-16	6.13e-15	NW_006271969.1	3163504	3165559	-	CCM_01016	phosphoglycerate mutase%2C 2%2C3-bisphosphoglycerate-independent
gene-CCM_05910	589.926	0.541372	-0.885307	0.109739	-8.06736	7.18e-16	6.17e-15	NW_006271972.1	2817185	2817973	-	CCM_05910	co-chaperone protein HscB
gene-CCM_06876	2829.36	1.55354	0.635558	0.0788774	8.05754	7.78e-16	6.68e-15	NW_006271973.1	1706585	1707668	-	CCM_06876	prohibitin-2
gene-CCM_07860	98.6618	3.636	1.86235	0.231461	8.04607	8.55e-16	7.33e-15	NW_006271974.1	1907518	1910780	-	CCM_07860	oligopeptide transporter
gene-CCM_06596	54.4185	0.194218	-2.36425	0.293909	-8.04416	8.68e-16	7.44e-15	NW_006271973.1	692033	692557	+	CCM_06596	acetyltransferase
gene-CCM_09604	360.901	0.464641	-1.10581	0.137519	-8.04115	8.9e-16	7.62e-15	NW_006271978.1	88214	88627	+	CCM_09604	hypothetical protein
gene-CCM_01226	2945.87	2.0941	1.06633	0.132737	8.03341	9.48e-16	8.1e-15	NW_006271969.1	3901657	3902474	+	CCM_01226	ubiquinone biosynthesis protein COQ9
gene-CCM_03354	1859.02	1.59453	0.673127	0.0838245	8.0302	9.73e-16	8.31e-15	NW_006271970.1	4584796	4586623	+	CCM_03354	Pal1 cell morphology
gene-CCM_08649	798.06	2.44681	1.2909	0.160759	8.03001	9.75e-16	8.32e-15	NW_006271975.1	1356032	1360104	+	CCM_08649	multidrug resistance protein 1
gene-CCM_00150	6227.37	0.580832	-0.783806	0.0976332	-8.02807	9.9e-16	8.44e-15	NW_006271969.1	514442	514810	+	CCM_00150	40S ribosomal protein S21
gene-CCM_07782	3055.95	2.13676	1.09543	0.136455	8.02775	9.93e-16	8.46e-15	NW_006271974.1	1652426	1653918	-	CCM_07782	secreted glucosidase%2C putative
gene-CCM_00342	576.089	1.99918	0.999408	0.124545	8.0245	1.02e-15	8.67e-15	NW_006271969.1	1243080	1243899	+	CCM_00342	peroxin-11 Pex11-Penicillium chrysogenum
gene-CCM_00971	11327.2	0.598171	-0.74137	0.0923891	-8.02444	1.02e-15	8.67e-15	NW_006271969.1	3015373	3018082	-	CCM_00971	cell division control protein Cdc48
gene-CCM_02609	327.173	2.19715	1.13564	0.14154	8.02345	1.03e-15	8.73e-15	NW_006271970.1	2190808	2191350	+	CCM_02609	hypothetical protein
gene-CCM_01651	650.563	2.05622	1.04	0.129645	8.02188	1.04e-15	8.84e-15	NW_006271969.1	5327438	5329080	-	CCM_01651	cyclin-dependent kinase
gene-CCM_07064	422.457	0.415523	-1.267	0.158021	-8.01794	1.08e-15	9.12e-15	NW_006271973.1	2226826	2229027	+	CCM_07064	glycosyl hydrolase
gene-CCM_07801	2232.22	1.57558	0.655887	0.081849	8.01337	1.12e-15	9.45e-15	NW_006271974.1	1729252	1736957	+	CCM_07801	COPII coat assembly protein sec16
gene-CCM_08771	44.8827	6.73424	2.75152	0.343456	8.01126	1.14e-15	9.61e-15	NW_006271975.1	1725098	1729171	+	CCM_08771	non-ribosomal peptide synthetase
gene-CCM_09351	12095.5	1.98721	0.990745	0.123711	8.00853	1.16e-15	9.82e-15	NW_006271977.1	51869	58792	+	CCM_09351	protein phosphatase regulator
gene-CCM_09562	179.888	0.384564	-1.3787	0.172256	-8.00381	1.21e-15	1.02e-14	NW_006271977.1	764805	767068	-	CCM_09562	tyrosinase precursor
gene-CCM_03901	2203.15	1.88986	0.918276	0.11477	8.00104	1.23e-15	1.04e-14	NW_006271971.1	890845	894692	+	CCM_03901	Pfs domain protein
gene-CCM_09474	369.385	0.505106	-0.985343	0.123158	-8.00064	1.24e-15	1.04e-14	NW_006271977.1	514564	515041	+	CCM_09474	hypothetical protein
gene-CCM_04999	462.392	0.536212	-0.899124	0.112467	-7.99455	1.3e-15	1.1e-14	NW_006271971.1	4424440	4424873	-	CCM_04999	hypothetical protein
gene-CCM_03060	89.3494	0.219833	-2.18552	0.273524	-7.99023	1.35e-15	1.13e-14	NW_006271970.1	3590427	3590951	-	CCM_03060	hypothetical protein
gene-CCM_01464	6934.59	0.585236	-0.772909	0.0967425	-7.98934	1.36e-15	1.14e-14	NW_006271969.1	4719497	4720293	-	CCM_01464	40S ribosomal protein S12
gene-CCM_01581	2129.56	0.639772	-0.644369	0.0806778	-7.98694	1.38e-15	1.16e-14	NW_006271969.1	5101509	5104674	+	CCM_01581	protein kinase
gene-CCM_04907	410.771	0.477626	-1.06605	0.133476	-7.98682	1.38e-15	1.16e-14	NW_006271971.1	4096829	4098361	+	CCM_04907	O-methyltransferase%2C putative
gene-CCM_00167	68.3075	0.164109	-2.60727	0.326585	-7.98345	1.42e-15	1.19e-14	NW_006271969.1	588400	589988	+	CCM_00167	hemolysin-III channel protein Izh2
gene-CCM_09279	336.015	0.499451	-1.00158	0.125504	-7.98048	1.46e-15	1.22e-14	NW_006271976.1	702602	703238	+	CCM_09279	cupin superfamily protein
gene-CCM_08995	1592.48	1.91045	0.933913	0.117034	7.97986	1.47e-15	1.23e-14	NW_006271975.1	2474967	2476817	-	CCM_08995	beta-hexosaminidase precursor
gene-CCM_06345	837.615	0.484798	-1.04454	0.131002	-7.97347	1.54e-15	1.29e-14	NW_006271972.1	4124673	4125983	+	CCM_06345	ChaC-like protein
gene-CCM_08382	2477.26	0.635946	-0.653024	0.0819217	-7.97132	1.57e-15	1.31e-14	NW_006271975.1	516761	518174	+	CCM_08382	progesterone binding protein%2C putative
gene-CCM_04592	305.54	0.497774	-1.00644	0.126321	-7.96728	1.62e-15	1.35e-14	NW_006271971.1	3082275	3084637	-	CCM_04592	2-nitropropane dioxygenase family oxidoreductase%2C putative
gene-CCM_06798	1492.68	1.84604	0.884432	0.111026	7.966	1.64e-15	1.37e-14	NW_006271973.1	1445855	1446478	-	CCM_06798	hypothetical protein
gene-CCM_00492	644.961	4.71576	2.23749	0.280894	7.9656	1.64e-15	1.37e-14	NW_006271969.1	1707547	1709106	+	CCM_00492	MFS transporter%2C putative
gene-CCM_01557	1861.71	1.66914	0.739103	0.0928612	7.95922	1.73e-15	1.44e-14	NW_006271969.1	5019948	5022974	+	CCM_01557	sodium/calcium exchanger protein
gene-CCM_05505	454.958	0.493289	-1.0195	0.128094	-7.95897	1.73e-15	1.44e-14	NW_006271972.1	1532362	1535003	-	CCM_05505	hypothetical protein
gene-CCM_01756	947.82	0.526623	-0.925157	0.116297	-7.95514	1.79e-15	1.49e-14	NW_006271969.1	5691810	5694318	+	CCM_01756	pre-rRNA processing protein Tsr1%2C putative
gene-CCM_00724	478.113	0.545154	-0.875264	0.110047	-7.95356	1.81e-15	1.51e-14	NW_006271969.1	2273547	2274167	+	CCM_00724	hypothetical protein
gene-CCM_06422	718.351	2.13647	1.09523	0.137731	7.95194	1.84e-15	1.52e-14	NW_006271973.1	66196	67102	-	CCM_06422	coenzyme Q biosynthesis protein Coq4
gene-CCM_08158	172.751	0.396071	-1.33617	0.168049	-7.95108	1.85e-15	1.53e-14	NW_006271974.1	2861899	2862758	-	CCM_08158	hypothetical protein
gene-CCM_05303	796.414	0.565965	-0.821216	0.103381	-7.94361	1.96e-15	1.63e-14	NW_006271972.1	866339	867081	-	CCM_05303	xanthine phosphoribosyltransferase 1
gene-CCM_00060	2573.5	1.70496	0.769738	0.096919	7.94208	1.99e-15	1.65e-14	NW_006271969.1	208216	213354	-	CCM_00060	serine/threonine protein kinase%2C putative
gene-CCM_04195	1402.56	1.69755	0.763451	0.0961785	7.93786	2.06e-15	1.7e-14	NW_006271971.1	1793484	1795412	+	CCM_04195	RING finger protein (Zin)%2C putative
gene-CCM_01346	1267.27	0.580813	-0.783855	0.0989228	-7.92391	2.3e-15	1.9e-14	NW_006271969.1	4347737	4348300	-	CCM_01346	stress responsive A/B barrel domain protein
gene-CCM_01606	294.565	1.96659	0.975693	0.123144	7.92316	2.32e-15	1.91e-14	NW_006271969.1	5185508	5187518	+	CCM_01606	MYB DNA-binding domain containing protein
gene-CCM_08836	1004	0.533415	-0.906669	0.114536	-7.91604	2.45e-15	2.02e-14	NW_006271975.1	1922734	1927302	+	CCM_08836	ABC drug exporter AtrF
gene-CCM_05237	756.743	0.609697	-0.713835	0.0901854	-7.91519	2.47e-15	2.03e-14	NW_006271972.1	692363	693203	-	CCM_05237	Phosducin family protein
gene-CCM_00844	37161.6	1.84883	0.886614	0.11203	7.91407	2.49e-15	2.05e-14	NW_006271969.1	2655424	2657392	+	CCM_00844	cysteine synthase B
gene-CCM_05906	1457.99	0.532883	-0.908111	0.114758	-7.91323	2.51e-15	2.06e-14	NW_006271972.1	2806291	2807367	+	CCM_05906	amino acid transporter arg-13
gene-CCM_04943	138.985	0.365482	-1.45213	0.183605	-7.90899	2.59e-15	2.13e-14	NW_006271971.1	4223485	4224488	-	CCM_04943	tetraspanin Tsp3
gene-CCM_05091	1432.12	1.8377	0.877897	0.111076	7.9036	2.71e-15	2.23e-14	NW_006271972.1	212906	216345	-	CCM_05091	hypothetical protein
gene-CCM_08278	191.636	0.439915	-1.1847	0.149988	-7.89862	2.82e-15	2.31e-14	NW_006271975.1	117225	118535	-	CCM_08278	Peptidase M20D/carboxypeptidase Ss1
gene-CCM_03690	44.3303	0.164793	-2.60127	0.329349	-7.89822	2.83e-15	2.32e-14	NW_006271971.1	239110	241597	+	CCM_03690	ferric-chelate reductase
gene-CCM_02342	65.3567	0.212188	-2.23659	0.28321	-7.89726	2.85e-15	2.34e-14	NW_006271970.1	1244275	1245406	-	CCM_02342	hypothetical protein
gene-CCM_00177	2981.91	0.647474	-0.627105	0.0794304	-7.89503	2.9e-15	2.38e-14	NW_006271969.1	659807	669382	+	CCM_00177	vacuolar protein sorting-associated protein vps13
gene-CCM_04804	111379	0.399819	-1.32258	0.167624	-7.89017	3.02e-15	2.47e-14	NW_006271971.1	3805199	3807172	-	CCM_04804	heat shock 70 kDa protein
gene-CCM_00502	44.0422	6.38361	2.67437	0.339024	7.88844	3.06e-15	2.5e-14	NW_006271969.1	1734401	1736649	+	CCM_00502	hypothetical protein
gene-CCM_08708	136.762	15.96	3.99639	0.506887	7.88419	3.17e-15	2.58e-14	NW_006271975.1	1526783	1528795	-	CCM_08708	long-chain fatty acid transporter%2C putative
gene-CCM_02447	420.627	1.8422	0.88143	0.111834	7.88161	3.23e-15	2.64e-14	NW_006271970.1	1692593	1694462	-	CCM_02447	FAD/FMN-containing isoamyl alcohol oxidase MreA-like%2C putative
gene-CCM_06329	668.936	0.539135	-0.891282	0.113115	-7.87941	3.29e-15	2.68e-14	NW_006271972.1	4075576	4077269	+	CCM_06329	transducin family protein
gene-CCM_00143	625.721	0.581121	-0.78309	0.0994046	-7.87781	3.33e-15	2.71e-14	NW_006271969.1	494575	496648	-	CCM_00143	dipeptidyl peptidase IV%2C putative
gene-CCM_06698	45.8729	0.0876251	-3.51251	0.446189	-7.87225	3.48e-15	2.83e-14	NW_006271973.1	1018402	1019836	+	CCM_06698	pyridine nucleotide-disulfide oxidoreductase AMID-like%2C putative
gene-CCM_05566	165.473	0.39135	-1.35347	0.171959	-7.87088	3.52e-15	2.86e-14	NW_006271972.1	1723193	1723675	-	CCM_05566	hypothetical protein
gene-CCM_01154	2610.97	1.4979	0.58294	0.0740747	7.86962	3.56e-15	2.89e-14	NW_006271969.1	3608572	3610914	+	CCM_01154	RNA Polymerase II CTD phosphatase Fcp1%2C putative
gene-CCM_00897	3274.94	1.51256	0.596993	0.075978	7.85744	3.92e-15	3.18e-14	NW_006271969.1	2788803	2789363	-	CCM_00897	cytochrome c reductase iron-sulfur subunit
gene-CCM_00533	181.025	2.66574	1.41454	0.18012	7.85332	4.05e-15	3.29e-14	NW_006271969.1	1822886	1823347	+	CCM_00533	hypothetical protein
gene-CCM_04055	8210.79	0.633633	-0.658281	0.0838444	-7.85122	4.12e-15	3.34e-14	NW_006271971.1	1395475	1397204	+	CCM_04055	tubulin beta chain
gene-CCM_01231	76437.7	2.7347	1.45138	0.184954	7.84726	4.25e-15	3.44e-14	NW_006271969.1	3913898	3915794	-	CCM_01231	pyruvate decarboxylase
gene-CCM_01236	2595.43	1.57492	0.655283	0.0835572	7.84233	4.42e-15	3.58e-14	NW_006271969.1	3925154	3928733	-	CCM_01236	Sec23/Sec24 trunk region
gene-CCM_06913	445.53	0.467967	-1.09552	0.139753	-7.83902	4.54e-15	3.67e-14	NW_006271973.1	1786333	1787433	+	CCM_06913	CORD and CS domain protein
gene-CCM_05104	128.727	0.359023	-1.47785	0.188596	-7.83606	4.65e-15	3.75e-14	NW_006271972.1	256168	257668	+	CCM_05104	cell surface receptor/MFS transporter
gene-CCM_03840	562.268	0.481779	-1.05356	0.134484	-7.83405	4.72e-15	3.81e-14	NW_006271971.1	712875	714859	+	CCM_03840	histone acetyltransferase MYST2
gene-CCM_01969	789.573	0.586101	-0.770778	0.0984178	-7.8317	4.81e-15	3.88e-14	NW_006271970.1	118581	123701	-	CCM_01969	nuclear migration protein%2C putative
gene-CCM_07094	124.249	0.357164	-1.48534	0.189675	-7.83096	4.84e-15	3.9e-14	NW_006271973.1	2384571	2384978	+	CCM_07094	hypothetical protein
gene-CCM_00201	2475.58	0.592532	-0.755035	0.0964199	-7.8307	4.85e-15	3.9e-14	NW_006271969.1	811396	815060	+	CCM_00201	exportin-1
gene-CCM_07486	3400.78	1.55744	0.639177	0.0816283	7.83034	4.87e-15	3.91e-14	NW_006271974.1	608940	611311	+	CCM_07486	tryptophan synthase
gene-CCM_05191	2815.66	1.67122	0.740904	0.0946641	7.82666	5.01e-15	4.02e-14	NW_006271972.1	565704	567034	-	CCM_05191	WW/Rsp5/WWP
gene-CCM_00812	168.268	3.11598	1.63969	0.209713	7.81872	5.34e-15	4.28e-14	NW_006271969.1	2572734	2577276	+	CCM_00812	wd-repeat protein
gene-CCM_02089	208.787	0.0243908	-5.35752	0.685284	-7.81796	5.37e-15	4.31e-14	NW_006271970.1	462897	464595	-	CCM_02089	transmembrane protein%2C putative
gene-CCM_02315	1118.57	0.571571	-0.806995	0.103263	-7.81493	5.5e-15	4.41e-14	NW_006271970.1	1161443	1162542	+	CCM_02315	exostoses (multiple)-like 3
gene-CCM_07170	391.364	1.83462	0.875483	0.112121	7.80836	5.79e-15	4.64e-14	NW_006271973.1	2761780	2764372	-	CCM_07170	acyl-CoA dehydrogenase
gene-CCM_02325	331.352	2.15719	1.10915	0.14217	7.80161	6.11e-15	4.89e-14	NW_006271970.1	1190101	1192221	-	CCM_02325	hypothetical protein
gene-CCM_08605	2142.43	1.76955	0.823382	0.10559	7.79792	6.29e-15	5.03e-14	NW_006271975.1	1205819	1208444	-	CCM_08605	onanonoxo-7-onima-8-eninoihtemlysoneda
gene-CCM_04754	268.844	2.6924	1.42889	0.183283	7.7961	6.39e-15	5.1e-14	NW_006271971.1	3652475	3653398	-	CCM_04754	hypothetical protein
gene-CCM_08985	170.199	2.99164	1.58094	0.202835	7.79422	6.48e-15	5.17e-14	NW_006271975.1	2454909	2455574	+	CCM_08985	thioredoxin%2C putative
gene-CCM_02294	640.798	0.535151	-0.901981	0.115733	-7.79364	6.51e-15	5.19e-14	NW_006271970.1	1093513	1094606	-	CCM_02294	sporulation protein SPS19
gene-CCM_09124	2481.81	0.524325	-0.931466	0.119538	-7.7922	6.59e-15	5.24e-14	NW_006271976.1	109259	111075	+	CCM_09124	bZIP transcription factor (AtfA)%2C putative
gene-CCM_07919	33.4482	26.8421	4.74643	0.609151	7.79188	6.6e-15	5.25e-14	NW_006271974.1	2067959	2069983	-	CCM_07919	Phospholipase A2
gene-CCM_03594	143.298	0.368777	-1.43918	0.184711	-7.79154	6.62e-15	5.26e-14	NW_006271970.1	5267445	5268942	+	CCM_03594	MFS monocarboxylate transporter%2C putative
gene-CCM_01418	40.5574	0.145545	-2.78046	0.357033	-7.78769	6.82e-15	5.42e-14	NW_006271969.1	4572394	4574564	-	CCM_01418	hypothetical protein
gene-CCM_00704	4166.43	1.77226	0.825593	0.106074	7.7832	7.07e-15	5.61e-14	NW_006271969.1	2234659	2235448	-	CCM_00704	mannose phospho-dolichol synthase
gene-CCM_03401	16343.3	0.452849	-1.1429	0.146904	-7.7799	7.26e-15	5.76e-14	NW_006271970.1	4720759	4722301	-	CCM_03401	homogentisate 1%2C2-dioxygenase%2C putative
gene-CCM_02844	1103.14	0.476562	-1.06926	0.1375	-7.77648	7.46e-15	5.91e-14	NW_006271970.1	2919225	2919912	+	CCM_02844	hypothetical protein
gene-CCM_09051	61.3364	0.233101	-2.10097	0.270195	-7.77575	7.5e-15	5.94e-14	NW_006271975.1	2651711	2652523	-	CCM_09051	Protein kinase-like domain
gene-CCM_07816	655.237	0.495413	-1.0133	0.130351	-7.77361	7.63e-15	6.03e-14	NW_006271974.1	1778144	1779008	-	CCM_07816	lysine decarboxylase-like protein
gene-CCM_00634	2463.57	0.587488	-0.767369	0.0987163	-7.77347	7.64e-15	6.04e-14	NW_006271969.1	2078345	2081285	+	CCM_00634	ABC transporter
gene-CCM_08901	119.689	0.350337	-1.51319	0.194708	-7.77157	7.75e-15	6.12e-14	NW_006271975.1	2162071	2162422	+	CCM_08901	hypothetical protein
gene-CCM_05673	228.112	0.470231	-1.08856	0.140074	-7.7713	7.77e-15	6.13e-14	NW_006271972.1	2159180	2159797	+	CCM_05673	LRP16 family protein
gene-CCM_06002	62.5402	0.197866	-2.3374	0.300786	-7.77099	7.79e-15	6.14e-14	NW_006271972.1	3103422	3105089	-	CCM_06002	quinate permease
gene-CCM_08351	36.2532	0.113861	-3.13465	0.403462	-7.76938	7.89e-15	6.21e-14	NW_006271975.1	428366	430296	-	CCM_08351	MFS transporter
gene-CCM_03044	484.105	1.86227	0.897065	0.115473	7.76861	7.94e-15	6.25e-14	NW_006271970.1	3540223	3542151	+	CCM_03044	amino acid transporter
gene-CCM_04263	469.775	0.557768	-0.842262	0.108457	-7.76588	8.11e-15	6.38e-14	NW_006271971.1	2077577	2078936	-	CCM_04263	bZIP transcription factor
gene-CCM_02966	9404.56	1.73969	0.798829	0.102876	7.76497	8.17e-15	6.42e-14	NW_006271970.1	3280006	3286158	+	CCM_02966	chitin synthase
gene-CCM_08724	130.062	3.28882	1.71757	0.221276	7.76211	8.35e-15	6.56e-14	NW_006271975.1	1576325	1578175	+	CCM_08724	selenium-binding protein
gene-CCM_06103	8739.74	1.8316	0.873105	0.112519	7.7596	8.52e-15	6.68e-14	NW_006271972.1	3441013	3442108	+	CCM_06103	perilipin-like protein MPL1
gene-CCM_05411	2427.52	1.5921	0.670927	0.0864906	7.75723	8.68e-15	6.8e-14	NW_006271972.1	1204151	1205089	-	CCM_05411	hypothetical protein
gene-CCM_01359	723.294	0.429805	-1.21825	0.157078	-7.75567	8.79e-15	6.88e-14	NW_006271969.1	4376393	4377783	-	CCM_01359	glutaryl-CoA dehydrogenase
gene-CCM_05136	1330.72	0.615432	-0.700328	0.0904104	-7.7461	9.48e-15	7.42e-14	NW_006271972.1	375845	379567	+	CCM_05136	glycerophosphodiester phosphodiesterase GDE1
gene-CCM_09120	32.5942	0.0686014	-3.86562	0.499453	-7.73971	9.96e-15	7.79e-14	NW_006271976.1	95337	96543	-	CCM_09120	LysM domain protein
gene-CCM_05599	2248.6	1.72876	0.789739	0.102113	7.73399	1.04e-14	8.14e-14	NW_006271972.1	1870618	1873967	+	CCM_05599	acid phosphatase phoG-Penicillium chrysogenum
gene-CCM_04067	663.458	0.522649	-0.936085	0.121046	-7.73331	1.05e-14	8.18e-14	NW_006271971.1	1425111	1427248	-	CCM_04067	serine/threonine protein kinase%2C putative
gene-CCM_04189	595.081	0.525748	-0.927556	0.119996	-7.72986	1.08e-14	8.4e-14	NW_006271971.1	1779299	1781059	-	CCM_04189	efflux pump antibiotic resistance protein%2C putative
gene-CCM_02657	177.615	0.397908	-1.32949	0.17208	-7.72602	1.11e-14	8.65e-14	NW_006271970.1	2348676	2350519	+	CCM_02657	Protein kinase-like domain
gene-CCM_07879	5893.37	1.87711	0.90851	0.117635	7.7231	1.14e-14	8.84e-14	NW_006271974.1	1954925	1958557	+	CCM_07879	ethylene receptor
gene-CCM_03629	142.514	0.375485	-1.41317	0.183039	-7.72059	1.16e-14	9.01e-14	NW_006271971.1	33610	35643	-	CCM_03629	amidase family protein
gene-CCM_08421	9221.4	1.69014	0.757145	0.0980908	7.71882	1.17e-14	9.13e-14	NW_006271975.1	643219	646734	+	CCM_08421	phosphatidylserine decarboxylase Psd2%2C putative
gene-CCM_08871	446.967	1.92403	0.944128	0.122342	7.71713	1.19e-14	9.24e-14	NW_006271975.1	2037370	2039289	+	CCM_08871	bZIP transcription factor
gene-CCM_08653	3399.15	0.661506	-0.596173	0.0772564	-7.71681	1.19e-14	9.26e-14	NW_006271975.1	1367347	1368759	-	CCM_08653	heat shock protein%2C Hsp40%2C DnaJ
gene-CCM_08804	202.051	2.6503	1.40616	0.182361	7.71086	1.25e-14	9.69e-14	NW_006271975.1	1825151	1825564	-	CCM_08804	Endoribonuclease L-PSP/chorismate mutase-like protein
gene-CCM_00138	40.6393	0.15561	-2.68399	0.348184	-7.70854	1.27e-14	9.86e-14	NW_006271969.1	484822	486957	+	CCM_00138	sulfate permease
gene-CCM_05871	1240.93	1.70774	0.772085	0.100213	7.70441	1.31e-14	1.02e-13	NW_006271972.1	2701704	2703806	-	CCM_05871	molybdenum cofactor biosynthesis protein 1 B
gene-CCM_08444	652.889	0.603199	-0.729293	0.0946916	-7.70177	1.34e-14	1.04e-13	NW_006271975.1	723161	725449	-	CCM_08444	pentafunctional AROM polypeptide
gene-CCM_02241	98.2328	0.249026	-2.00563	0.260429	-7.70124	1.35e-14	1.04e-13	NW_006271970.1	950344	952741	-	CCM_02241	WSC domain protein%2C putative
gene-CCM_00038	670.38	0.602567	-0.730807	0.0948965	-7.7011	1.35e-14	1.04e-13	NW_006271969.1	121858	123612	-	CCM_00038	acriflavine sensitivity control protein
gene-CCM_05189	13741.5	0.592691	-0.754649	0.0980476	-7.69676	1.4e-14	1.08e-13	NW_006271972.1	560980	562843	-	CCM_05189	tubulin alpha chain
gene-CCM_09159	677.906	0.602704	-0.730478	0.0949892	-7.69011	1.47e-14	1.13e-13	NW_006271976.1	218296	222629	-	CCM_09159	Fungal transcriptional regulatory protein
gene-CCM_02794	319.786	2.1998	1.13737	0.147926	7.68879	1.49e-14	1.14e-13	NW_006271970.1	2733119	2734837	-	CCM_02794	hypothetical protein
gene-CCM_04915	808.978	0.597608	-0.742728	0.0966374	-7.68572	1.52e-14	1.17e-13	NW_006271971.1	4122971	4123224	+	CCM_04915	H/ACA ribonucleoprotein complex subunit 3
gene-CCM_06151	6111.22	1.66788	0.738018	0.0960445	7.68413	1.54e-14	1.18e-13	NW_006271972.1	3594688	3599855	-	CCM_06151	serine/threonine-protein kinase sck1
gene-CCM_05101	779.773	0.608344	-0.717042	0.0933673	-7.67979	1.59e-14	1.22e-13	NW_006271972.1	245057	245846	-	CCM_05101	DlpA domain protein
gene-CCM_08893	71.5541	0.242701	-2.04275	0.266241	-7.67254	1.69e-14	1.29e-13	NW_006271975.1	2114000	2115945	+	CCM_08893	Cystathionine gamma-synthase%2C converts cysteine into cystathionine
gene-CCM_01237	1713.57	1.52331	0.607208	0.0791784	7.66886	1.74e-14	1.33e-13	NW_006271969.1	3930588	3931494	+	CCM_01237	hypothetical protein
gene-CCM_05603	922.161	1.71989	0.782312	0.102015	7.66858	1.74e-14	1.33e-13	NW_006271972.1	1892140	1894168	-	CCM_05603	siderophore iron transporter
gene-CCM_09682	240.662	0.465574	-1.10292	0.143874	-7.66585	1.78e-14	1.36e-13	NW_006271972.1	2836941	2837869	+	CCM_09682	Adenosine nucleosidase
gene-CCM_08194	161.352	2.67254	1.41821	0.185233	7.65634	1.91e-14	1.46e-13	NW_006271974.1	2983570	2985369	+	CCM_08194	amino acid permease family protein%2C putative
gene-CCM_01520	53.5645	5.78028	2.53114	0.330594	7.65634	1.91e-14	1.46e-13	NW_006271969.1	4899795	4901540	-	CCM_01520	cytochrome P450 monooxygenase%2C putative
gene-CCM_09601	1426.79	1.72552	0.78703	0.102827	7.65392	1.95e-14	1.49e-13	NW_006271978.1	80628	82613	+	CCM_09601	dihydrofolate synthetase Fol3
gene-CCM_05277	56.9843	5.03069	2.33076	0.304556	7.65297	1.96e-14	1.5e-13	NW_006271972.1	804568	805948	-	CCM_05277	MFS transporter%2C putative
gene-CCM_07702	1400.33	0.474651	-1.07506	0.140554	-7.64872	2.03e-14	1.55e-13	NW_006271974.1	1311547	1313364	-	CCM_07702	phospholipase A2%2C group VII
gene-CCM_07233	185.608	0.320858	-1.64	0.21445	-7.64746	2.05e-14	1.56e-13	NW_006271973.1	2951024	2951920	+	CCM_07233	hypothetical protein
gene-CCM_03990	3854.38	1.81225	0.857783	0.112178	7.64666	2.06e-14	1.57e-13	NW_006271971.1	1213051	1214907	-	CCM_03990	FAD binding domain protein
gene-CCM_00575	450.026	0.470463	-1.08785	0.142358	-7.64163	2.14e-14	1.63e-13	NW_006271969.1	1923961	1925343	+	CCM_00575	Armadillo-type fold domain containing protein
gene-CCM_02741	2233.5	4.75749	2.2502	0.2946	7.63814	2.2e-14	1.68e-13	NW_006271970.1	2583986	2586669	+	CCM_02741	hypothetical protein
gene-CCM_02521	70.7732	5.14672	2.36365	0.309472	7.63769	2.21e-14	1.68e-13	NW_006271970.1	1951340	1953432	+	CCM_02521	HET domain-containing protein
gene-CCM_02660	169.966	2.65261	1.40741	0.184287	7.63709	2.22e-14	1.69e-13	NW_006271970.1	2356722	2357732	+	CCM_02660	DNA-binding protein
gene-CCM_01186	1100.42	1.80719	0.853749	0.111816	7.63531	2.25e-14	1.71e-13	NW_006271969.1	3713890	3715752	+	CCM_01186	SprT family metallopeptidase%2C putative
gene-CCM_09036	303.094	2.17791	1.12294	0.147083	7.63474	2.26e-14	1.72e-13	NW_006271975.1	2594953	2596195	-	CCM_09036	DNA repair protein Ntg1%2C putative
gene-CCM_05526	55.5287	0.145782	-2.77811	0.363948	-7.63327	2.29e-14	1.73e-13	NW_006271972.1	1606009	1607433	+	CCM_05526	Proline oxidase
gene-CCM_00396	1802.79	0.577234	-0.792771	0.103864	-7.63282	2.3e-14	1.74e-13	NW_006271969.1	1449932	1451538	-	CCM_00396	saccharopine dehydrogenase
gene-CCM_07563	896.256	2.10135	1.07132	0.140397	7.63059	2.34e-14	1.77e-13	NW_006271974.1	847016	849662	-	CCM_07563	fungal specific transcription factor
gene-CCM_00285	2194.03	1.48031	0.565903	0.0741629	7.63054	2.34e-14	1.77e-13	NW_006271969.1	1022030	1023171	+	CCM_00285	NADH-ubiquinone oxidoreductase 24 kDa subunit
gene-CCM_07824	63.7127	4.22398	2.0786	0.272407	7.63051	2.34e-14	1.77e-13	NW_006271974.1	1796543	1798381	+	CCM_07824	Monooxygenase
gene-CCM_02118	1041.25	0.578164	-0.79045	0.103747	-7.61901	2.56e-14	1.93e-13	NW_006271970.1	558420	559184	+	CCM_02118	Acyl-CoA N-acyltransferase
gene-CCM_07740	401.829	1.94582	0.960376	0.126187	7.61076	2.72e-14	2.05e-13	NW_006271974.1	1479705	1480676	+	CCM_07740	hypothetical protein
gene-CCM_05197	1762.38	0.586908	-0.768793	0.101059	-7.60734	2.8e-14	2.11e-13	NW_006271972.1	584487	590257	+	CCM_05197	chromosome segregation ATPase family protein
gene-CCM_09501	673.322	0.606299	-0.721899	0.0950201	-7.59734	3.02e-14	2.28e-13	NW_006271977.1	597304	598118	+	CCM_09501	O-methyltransferase family 3
gene-CCM_06721	6379.92	1.88873	0.917416	0.120762	7.59687	3.03e-14	2.28e-13	NW_006271973.1	1086798	1088354	-	CCM_06721	hypothetical protein
gene-CCM_02305	1190.96	1.67463	0.74384	0.0979189	7.59649	3.04e-14	2.29e-13	NW_006271970.1	1139279	1142127	+	CCM_02305	hypothetical protein
gene-CCM_06873	24232.8	1.74427	0.802621	0.105688	7.59421	3.1e-14	2.33e-13	NW_006271973.1	1698814	1700817	+	CCM_06873	6-phosphogluconate dehydrogenase
gene-CCM_07576	7447.48	0.57441	-0.799848	0.105445	-7.58546	3.31e-14	2.49e-13	NW_006271974.1	887904	891113	-	CCM_07576	ubiquitin-activating enzyme E1 1
gene-CCM_02692	314.131	0.506583	-0.98113	0.129403	-7.58198	3.4e-14	2.55e-13	NW_006271970.1	2454289	2456203	+	CCM_02692	hypothetical protein
gene-CCM_02942	3339.9	0.679769	-0.556883	0.0734608	-7.58068	3.44e-14	2.58e-13	NW_006271970.1	3195073	3196388	+	CCM_02942	BAR domain protein
gene-CCM_04795	856.111	1.99371	0.995454	0.131339	7.57925	3.48e-14	2.6e-13	NW_006271971.1	3779404	3780255	-	CCM_04795	methyltransferase
gene-CCM_02163	5840.45	0.534432	-0.903921	0.119367	-7.57259	3.66e-14	2.74e-13	NW_006271970.1	685814	686650	+	CCM_02163	inorganic phosphate transporter
gene-CCM_01390	1508.3	0.591455	-0.75766	0.100128	-7.56689	3.82e-14	2.86e-13	NW_006271969.1	4492860	4497015	-	CCM_01390	chromosome segregation protein Cse1
gene-CCM_07915	132.573	0.365193	-1.45327	0.192059	-7.56677	3.83e-14	2.86e-13	NW_006271974.1	2060260	2060913	+	CCM_07915	GrpB domain protein
gene-CCM_05180	3967.28	1.62711	0.702313	0.0928364	7.56506	3.88e-14	2.89e-13	NW_006271972.1	530362	533201	-	CCM_05180	GTPase activating protein (Gyp5)
gene-CCM_03254	30.5093	0.0440115	-4.50598	0.595676	-7.56447	3.89e-14	2.9e-13	NW_006271970.1	4208732	4210344	-	CCM_03254	benzoate 4-monooxygenase cytochrome P450
gene-CCM_07651	266.324	2.26308	1.17829	0.156018	7.55227	4.28e-14	3.19e-13	NW_006271974.1	1131808	1132977	-	CCM_07651	glutaminyl cyclase
gene-CCM_03902	2907	0.441252	-1.18032	0.156445	-7.54467	4.53e-14	3.38e-13	NW_006271971.1	895524	896683	+	CCM_03902	FK506 suppressor Sfk1
gene-CCM_00137	5582.67	0.56442	-0.82516	0.109482	-7.53695	4.81e-14	3.58e-13	NW_006271969.1	480406	481910	+	CCM_00137	oxalate decarboxylase oxdC
gene-CCM_02674	90.1181	3.1957	1.67613	0.222498	7.53326	4.95e-14	3.68e-13	NW_006271970.1	2409286	2410225	+	CCM_02674	short chain dehydrogenase/reductase family
gene-CCM_00714	37.7968	54.5173	5.76864	0.766313	7.52779	5.16e-14	3.83e-13	NW_006271969.1	2254508	2255417	-	CCM_00714	conidiation-specific protein%2C putative
gene-CCM_04945	4336.39	2.11747	1.08234	0.143818	7.52576	5.24e-14	3.89e-13	NW_006271971.1	4227482	4230144	-	CCM_04945	K+ homeostasis protein Kha1
gene-CCM_07836	257.979	2.7555	1.46231	0.194352	7.52406	5.31e-14	3.94e-13	NW_006271974.1	1832881	1833324	+	CCM_07836	hypothetical protein
gene-CCM_04903	130.545	2.68199	1.42331	0.189191	7.52312	5.35e-14	3.96e-13	NW_006271971.1	4085525	4086897	+	CCM_04903	Mitochondrial substrate carrier
gene-CCM_09085	1421.78	1.55283	0.634899	0.0844927	7.51425	5.72e-14	4.24e-13	NW_006271975.1	2752381	2754894	+	CCM_09085	sulfatase domain protein
gene-CCM_07366	564.903	1.967	0.975999	0.130151	7.499	6.43e-14	4.76e-13	NW_006271974.1	250357	251283	-	CCM_07366	Helix-loop-helix DNA binding protein
gene-CCM_03411	225.574	0.448588	-1.15654	0.154244	-7.4981	6.47e-14	4.79e-13	NW_006271970.1	4753973	4755550	-	CCM_03411	Ser/Thr protein phosphatase family
gene-CCM_05218	258.455	2.26216	1.1777	0.157159	7.49366	6.7e-14	4.95e-13	NW_006271972.1	644402	647344	+	CCM_05218	copper amine oxidase 1
gene-CCM_05802	2298.48	1.52301	0.606925	0.0810277	7.49033	6.87e-14	5.07e-13	NW_006271972.1	2508009	2512933	-	CCM_05802	eukaryotic translation initiation factor subunit%2C putative
gene-CCM_09590	635.52	0.494526	-1.01588	0.135633	-7.48992	6.89e-14	5.08e-13	NW_006271978.1	33746	34876	-	CCM_09590	Protein kinase-like domain
gene-CCM_05287	71.5947	3.73996	1.90302	0.254179	7.48695	7.05e-14	5.19e-13	NW_006271972.1	824701	825758	-	CCM_05287	lipase%2C putative
gene-CCM_04805	168.213	0.41588	-1.26576	0.169104	-7.4851	7.15e-14	5.26e-13	NW_006271971.1	3809131	3810129	-	CCM_04805	hypothetical protein
gene-CCM_00397	149.667	0.389936	-1.35869	0.18156	-7.48342	7.24e-14	5.33e-13	NW_006271969.1	1452375	1453317	-	CCM_00397	FG-GAP repeat protein
gene-CCM_06947	4901.45	0.595083	-0.748837	0.100095	-7.48125	7.36e-14	5.41e-13	NW_006271973.1	1889132	1890933	+	CCM_06947	cell wall glucanase (Scw11)%2C putative
gene-CCM_01468	264.378	0.426923	-1.22795	0.164215	-7.4777	7.56e-14	5.56e-13	NW_006271969.1	4735402	4737045	-	CCM_01468	hypothetical protein
gene-CCM_08516	3612.57	0.602658	-0.730589	0.0977039	-7.47758	7.57e-14	5.56e-13	NW_006271975.1	924812	926308	-	CCM_08516	methionine aminopeptidase%2C type II%2C putative
gene-CCM_01091	822.32	1.63249	0.707074	0.0945731	7.47648	7.63e-14	5.6e-13	NW_006271969.1	3383263	3384154	+	CCM_01091	mitochondrial NADH-ubiquinone oxidoreductase 20 kD subunit
gene-CCM_09391	144.961	0.25625	-1.96438	0.26278	-7.47538	7.7e-14	5.64e-13	NW_006271977.1	242441	242671	-	CCM_09391	hypothetical protein
gene-CCM_09028	5903.19	1.58331	0.662942	0.0886865	7.47511	7.71e-14	5.65e-13	NW_006271975.1	2570579	2572121	+	CCM_09028	succinyl-CoA ligase
gene-CCM_01437	832.751	1.59804	0.676302	0.090483	7.47435	7.76e-14	5.68e-13	NW_006271969.1	4636054	4636966	+	CCM_01437	phosphoribosylformimino-5-aminoimidazole carboxamide ribotide isomerase
gene-CCM_04264	485.783	1.87552	0.907292	0.121451	7.47046	7.99e-14	5.84e-13	NW_006271971.1	2081051	2081685	+	CCM_04264	pterin-4-alpha-carbinolamine dehydratase%2C putative
gene-CCM_04535	234.93	0.493414	-1.01913	0.136452	-7.46876	8.1e-14	5.91e-13	NW_006271971.1	2906052	2906621	+	CCM_04535	DUF726 domain protein
gene-CCM_04245	30.5491	0.0857522	-3.54368	0.474568	-7.46717	8.19e-14	5.98e-13	NW_006271971.1	2029809	2030976	-	CCM_04245	hypothetical protein
gene-CCM_01085	77.7192	0.3021	-1.7269	0.231305	-7.46591	8.27e-14	6.03e-13	NW_006271969.1	3367974	3368618	-	CCM_01085	hypothetical protein
gene-CCM_04232	101.603	3.48032	1.79922	0.241018	7.46509	8.32e-14	6.07e-13	NW_006271971.1	1997154	1997930	+	CCM_04232	hypothetical protein
gene-CCM_04432	257.104	0.461149	-1.1167	0.149607	-7.46421	8.38e-14	6.1e-13	NW_006271971.1	2530886	2533191	-	CCM_04432	WD domain containing protein
gene-CCM_08508	445.443	1.98462	0.988862	0.132525	7.46172	8.54e-14	6.21e-13	NW_006271975.1	895337	896858	-	CCM_08508	hypothetical protein
gene-CCM_04307	82.9927	3.44652	1.78514	0.239263	7.461	8.59e-14	6.24e-13	NW_006271971.1	2214465	2215803	+	CCM_04307	oryzin precursor
gene-CCM_09632	1514.83	0.595542	-0.747725	0.100257	-7.45807	8.78e-14	6.38e-13	NW_006271978.1	352378	354198	+	CCM_09632	lipase/serine esterase%2C putative
gene-CCM_07614	14420.3	2.04601	1.03281	0.138488	7.45777	8.8e-14	6.39e-13	NW_006271974.1	1033905	1036361	-	CCM_07614	hypothetical protein
gene-CCM_05457	485.519	0.574758	-0.798975	0.107158	-7.45604	8.92e-14	6.47e-13	NW_006271972.1	1378656	1379976	+	CCM_05457	oxidoreductase
gene-CCM_03733	1076.13	1.66621	0.736572	0.0988324	7.45274	9.14e-14	6.63e-13	NW_006271971.1	413784	415596	-	CCM_03733	rab proteins geranylgeranyltransferase component A
gene-CCM_02627	314.547	0.44544	-1.1667	0.156573	-7.45147	9.23e-14	6.69e-13	NW_006271970.1	2245178	2245840	-	CCM_02627	60S ribosome subunit biogenesis protein NIP7
gene-CCM_08002	161.062	2.67923	1.42182	0.190816	7.45124	9.25e-14	6.69e-13	NW_006271974.1	2309000	2309905	+	CCM_08002	hypothetical protein
gene-CCM_00012	668.929	0.537782	-0.894906	0.120326	-7.43734	1.03e-13	7.43e-13	NW_006271969.1	58657	59802	-	CCM_00012	Sas10/Utp3/C1D
gene-CCM_02246	169.898	0.409612	-1.28767	0.173226	-7.43345	1.06e-13	7.64e-13	NW_006271970.1	964868	966349	-	CCM_02246	hypothetical protein
gene-CCM_01090	200.048	2.19469	1.13402	0.152557	7.43342	1.06e-13	7.64e-13	NW_006271969.1	3378692	3380509	-	CCM_01090	endoplasmic reticulum-resident kdel protein%2C putative
gene-CCM_01480	910.949	1.68715	0.754591	0.101554	7.43043	1.08e-13	7.81e-13	NW_006271969.1	4760420	4762138	+	CCM_01480	D-lactate dehydrogenase 2
gene-CCM_03861	1160.22	0.627419	-0.672499	0.0905813	-7.42426	1.13e-13	8.18e-13	NW_006271971.1	779486	780529	+	CCM_03861	transcription initiation protein
gene-CCM_02200	2163.85	1.88116	0.911622	0.123065	7.40763	1.29e-13	9.26e-13	NW_006271970.1	808682	810847	-	CCM_02200	hypothetical protein
gene-CCM_03991	3244.41	0.647313	-0.627464	0.0847354	-7.40498	1.31e-13	9.44e-13	NW_006271971.1	1216247	1216798	+	CCM_03991	ubiquitin-conjugating enzyme variant MMS2
gene-CCM_08902	1467.59	1.872	0.904581	0.122215	7.40155	1.35e-13	9.68e-13	NW_006271975.1	2162840	2164717	-	CCM_08902	CHY zinc finger domain protein
gene-CCM_05949	1955.9	1.52997	0.613508	0.0829029	7.40032	1.36e-13	9.77e-13	NW_006271972.1	2959734	2961234	+	CCM_05949	KH domain RNA binding protein
gene-CCM_09457	4522.83	0.656278	-0.607621	0.0821298	-7.3983	1.38e-13	9.91e-13	NW_006271977.1	464023	465083	-	CCM_09457	ran/spi1 binding protein
gene-CCM_02406	2864.32	1.69347	0.759981	0.10275	7.39638	1.4e-13	1e-12	NW_006271970.1	1543855	1548817	-	CCM_02406	WD domain%2C G-beta repeat protein
gene-CCM_09241	656.603	1.82705	0.869519	0.117648	7.39084	1.46e-13	1.05e-12	NW_006271976.1	513982	515841	-	CCM_09241	trehalose-phosphatase
gene-CCM_09292	4178.88	1.60323	0.680983	0.0921452	7.39032	1.46e-13	1.05e-12	NW_006271976.1	739091	740900	-	CCM_09292	glucose-6-phosphate isomerase
gene-CCM_04336	11601.3	0.622573	-0.683685	0.0926525	-7.37902	1.59e-13	1.14e-12	NW_006271971.1	2293774	2295791	+	CCM_04336	rab GDP-dissociation inhibitor
gene-CCM_08808	639.596	0.206526	-2.2756	0.308408	-7.37854	1.6e-13	1.15e-12	NW_006271975.1	1833813	1835920	-	CCM_08808	siderophore iron transporter mirB
gene-CCM_05053	172.706	2.2753	1.18606	0.160827	7.37473	1.65e-13	1.18e-12	NW_006271972.1	51551	52387	+	CCM_05053	OB-fold nucleic acid binding domain
gene-CCM_05939	182.424	2.21892	1.14986	0.155981	7.37177	1.68e-13	1.2e-12	NW_006271972.1	2940996	2942738	+	CCM_05939	Fungal transcriptional regulatory protein
gene-CCM_06020	5035.78	0.495828	-1.01209	0.137309	-7.37085	1.7e-13	1.21e-12	NW_006271972.1	3164805	3166345	-	CCM_06020	Peptidase A1
gene-CCM_03729	3563.01	0.620473	-0.688559	0.0934653	-7.36701	1.75e-13	1.24e-12	NW_006271971.1	399231	402225	+	CCM_03729	importin beta-1 subunit
gene-CCM_07100	1120.17	2.01796	1.01289	0.137495	7.36676	1.75e-13	1.25e-12	NW_006271973.1	2401180	2404104	+	CCM_07100	hypothetical protein
gene-CCM_09071	1453.29	0.626082	-0.675578	0.0917522	-7.36307	1.8e-13	1.28e-12	NW_006271975.1	2697769	2699361	-	CCM_09071	BAG domain protein
gene-CCM_09583	511.638	0.493064	-1.02015	0.138571	-7.36197	1.81e-13	1.29e-12	NW_006271977.1	812605	814581	-	CCM_09583	acylase ACY 1
gene-CCM_01758	1315.17	1.57049	0.651219	0.088463	7.36148	1.82e-13	1.29e-12	NW_006271969.1	5696091	5697244	-	CCM_01758	KOW domain-containing protein domain-containing protein
gene-CCM_00538	909.559	0.634427	-0.656474	0.0891779	-7.3614	1.82e-13	1.29e-12	NW_006271969.1	1839145	1840939	-	CCM_00538	cAMP-regulated phosphoprotein family protein Igo1%2C putative
gene-CCM_09556	83.8791	0.29305	-1.77078	0.240685	-7.35725	1.88e-13	1.33e-12	NW_006271977.1	750151	750767	-	CCM_09556	hypothetical protein
gene-CCM_01622	240.746	2.27976	1.18888	0.161776	7.34895	2e-13	1.42e-12	NW_006271969.1	5219071	5221181	-	CCM_01622	hypothetical protein
gene-CCM_05272	259.293	0.497924	-1.006	0.136932	-7.34674	2.03e-13	1.44e-12	NW_006271972.1	793031	795191	-	CCM_05272	Major facilitator superfamily transporter
gene-CCM_05781	1815.77	0.635565	-0.653889	0.0890546	-7.34256	2.1e-13	1.48e-12	NW_006271972.1	2458831	2462742	-	CCM_05781	sulfatase%2C putative
gene-CCM_08376	276.098	1.96121	0.971743	0.13245	7.33667	2.19e-13	1.55e-12	NW_006271975.1	501913	503475	+	CCM_08376	HET-s/LopB domain protein
gene-CCM_06917	773.892	0.60521	-0.724493	0.0987553	-7.33624	2.2e-13	1.55e-12	NW_006271973.1	1797099	1799371	+	CCM_06917	Major facilitator superfamily transporter
gene-CCM_03744	3462.45	1.82519	0.86805	0.118354	7.33438	2.23e-13	1.57e-12	NW_006271971.1	468872	469877	-	CCM_03744	hypothetical protein
gene-CCM_08582	678.581	0.58522	-0.772949	0.105423	-7.33189	2.27e-13	1.6e-12	NW_006271975.1	1127525	1128807	-	CCM_08582	diphosphomevalonate decarboxylase
gene-CCM_08883	888.024	0.621362	-0.686493	0.0936366	-7.33146	2.28e-13	1.61e-12	NW_006271975.1	2077925	2080426	+	CCM_08883	cysteinyl-tRNA synthetase
gene-CCM_06577	32.8215	0.114613	-3.12516	0.426445	-7.3284	2.33e-13	1.64e-12	NW_006271973.1	573052	574780	-	CCM_06577	amino acid permease 2
gene-CCM_05194	7842.83	1.60458	0.682194	0.0930944	7.32798	2.34e-13	1.65e-12	NW_006271972.1	577771	579313	-	CCM_05194	ubiquinol-cytochrome-c reductase complex core protein 2
gene-CCM_07313	869.16	1.60849	0.685709	0.0936039	7.32565	2.38e-13	1.67e-12	NW_006271974.1	49251	50465	-	CCM_07313	protein lunapark%2C putative
gene-CCM_08127	9645.12	0.485216	-1.0433	0.142418	-7.32561	2.38e-13	1.67e-12	NW_006271974.1	2767874	2768502	+	CCM_08127	mismatched base pair and cruciform DNA recognition protein%2C putative
gene-CCM_09580	762.107	0.558968	-0.839163	0.114578	-7.32398	2.41e-13	1.69e-12	NW_006271977.1	809105	810331	+	CCM_09580	Branched-chain amino acid aminotransferase II
gene-CCM_02025	51.1807	0.177244	-2.4962	0.341569	-7.30802	2.71e-13	1.91e-12	NW_006271970.1	279521	280403	-	CCM_02025	hypothetical protein
gene-CCM_05238	5829.37	0.677102	-0.562554	0.0770795	-7.29836	2.91e-13	2.05e-12	NW_006271972.1	693700	694264	+	CCM_05238	40S ribosomal protein S27
gene-CCM_07244	17219.9	1.62269	0.698388	0.0957119	7.29678	2.95e-13	2.07e-12	NW_006271973.1	2985785	2987134	-	CCM_07244	adenosylhomocysteinase
gene-CCM_07458	1709.41	1.62916	0.704129	0.0966151	7.28798	3.15e-13	2.21e-12	NW_006271974.1	530716	533746	-	CCM_07458	5'-3' exoribonuclease Dhp1
gene-CCM_05108	639.885	1.77311	0.82628	0.113446	7.28345	3.25e-13	2.28e-12	NW_006271972.1	272677	273244	-	CCM_05108	methionine-R-sulfoxide reductase SelR%2C putative
gene-CCM_09315	172.263	0.426661	-1.22884	0.168756	-7.28173	3.3e-13	2.31e-12	NW_006271976.1	818940	819449	-	CCM_09315	Rhodanese-like protein
gene-CCM_07140	4741.78	1.56465	0.645842	0.0887082	7.28052	3.33e-13	2.33e-12	NW_006271973.1	2646421	2647754	-	CCM_07140	succinyl-CoA ligase alpha-chain
gene-CCM_08331	5778.68	1.74331	0.801832	0.110142	7.27998	3.34e-13	2.33e-12	NW_006271975.1	344585	349393	-	CCM_08331	transferase family protein
gene-CCM_04018	151.063	2.44182	1.28796	0.177006	7.27634	3.43e-13	2.4e-12	NW_006271971.1	1296961	1298415	-	CCM_04018	DNA recombination/repair protein RecA/RadB%2C ATP-binding domain
gene-CCM_01818	162.083	2.68617	1.42555	0.196121	7.26873	3.63e-13	2.53e-12	NW_006271969.1	5876054	5877659	-	CCM_01818	C6 zinc finger domain protein
gene-CCM_07950	250.884	2.16919	1.11716	0.153747	7.2662	3.7e-13	2.58e-12	NW_006271974.1	2158029	2159758	-	CCM_07950	Fungal transcriptional regulatory protein
gene-CCM_08053	43.8157	5.43036	2.44105	0.33597	7.26568	3.71e-13	2.59e-12	NW_006271974.1	2481840	2482711	+	CCM_08053	hypothetical protein
gene-CCM_05470	441.279	0.559193	-0.838581	0.11548	-7.26171	3.82e-13	2.66e-12	NW_006271972.1	1423471	1423876	-	CCM_05470	LSM domain protein
gene-CCM_02783	87.6753	0.296647	-1.75318	0.24143	-7.26164	3.82e-13	2.66e-12	NW_006271970.1	2698517	2700258	+	CCM_02783	Acyl-CoA N-acyltransferase
gene-CCM_06631	2461.74	1.51932	0.603421	0.0831054	7.26091	3.84e-13	2.67e-12	NW_006271973.1	806179	808971	-	CCM_06631	dynamin-2
gene-CCM_06593	822.809	1.70746	0.771855	0.106306	7.26067	3.85e-13	2.68e-12	NW_006271973.1	674396	675940	+	CCM_06593	hypothetical protein
gene-CCM_00581	127.713	0.390884	-1.35519	0.186654	-7.26041	3.86e-13	2.68e-12	NW_006271969.1	1933562	1934602	+	CCM_00581	esterase%2C putative
gene-CCM_05366	1812.17	0.586402	-0.770037	0.10609	-7.25836	3.92e-13	2.72e-12	NW_006271972.1	1063404	1064036	-	CCM_05366	ubiquitin-conjugating enzyme E2 2
gene-CCM_08404	78.3541	0.319471	-1.64624	0.226882	-7.25595	3.99e-13	2.77e-12	NW_006271975.1	594721	597025	-	CCM_08404	LIM domain containing protein
gene-CCM_02499	982.17	0.636214	-0.652415	0.0899681	-7.25163	4.12e-13	2.85e-12	NW_006271970.1	1877723	1881491	+	CCM_02499	ubiquitin-conjugating enzyme E2 Q2
gene-CCM_08843	28.0702	15.4931	3.95356	0.54529	7.25038	4.16e-13	2.88e-12	NW_006271975.1	1945952	1947732	+	CCM_08843	LysM domain-containing protein
gene-CCM_01097	5163.21	0.456944	-1.12991	0.155902	-7.24759	4.24e-13	2.94e-12	NW_006271969.1	3400024	3400725	+	CCM_01097	nuclear movement protein nudC
gene-CCM_00517	394.332	1.74167	0.800471	0.110557	7.24033	4.48e-13	3.1e-12	NW_006271969.1	1772352	1773227	-	CCM_00517	Aminotransferase%2C class IV
gene-CCM_02681	48.1324	0.225489	-2.14887	0.296848	-7.23895	4.52e-13	3.12e-12	NW_006271970.1	2426421	2427635	+	CCM_02681	aspartyl protease
gene-CCM_05682	370.66	2.07861	1.05562	0.14585	7.23766	4.56e-13	3.15e-12	NW_006271972.1	2191299	2192813	-	CCM_05682	amidohydrolase family protein
gene-CCM_08433	568.422	0.501168	-0.996635	0.137831	-7.23087	4.8e-13	3.31e-12	NW_006271975.1	678168	679560	-	CCM_08433	sulfate transporter%2C putative
gene-CCM_07293	1777.74	0.612192	-0.707943	0.0979489	-7.22768	4.91e-13	3.39e-12	NW_006271973.1	3150591	3152420	-	CCM_07293	Sas10/Utp3 family protein
gene-CCM_07585	666.089	0.56036	-0.835575	0.115639	-7.2257	4.99e-13	3.43e-12	NW_006271974.1	913957	916472	+	CCM_07585	ATP-dependent RNA helicase DBP4
gene-CCM_05043	1349.94	0.458177	-1.12602	0.155928	-7.22144	5.14e-13	3.54e-12	NW_006271972.1	25173	27880	+	CCM_05043	alpha/beta hydrolase fold-3
gene-CCM_06280	11760.7	2.13134	1.09176	0.151192	7.221	5.16e-13	3.55e-12	NW_006271972.1	3920081	3921921	-	CCM_06280	hexokinase
gene-CCM_08065	740.472	1.64201	0.71546	0.0990816	7.22092	5.16e-13	3.55e-12	NW_006271974.1	2528494	2530210	+	CCM_08065	hypothetical protein
gene-CCM_02487	250.358	0.474021	-1.07698	0.14924	-7.21639	5.34e-13	3.67e-12	NW_006271970.1	1843832	1845205	-	CCM_02487	nonspecific lipid-transfer protein
gene-CCM_06395	5541.23	0.642976	-0.637163	0.0883086	-7.21518	5.39e-13	3.7e-12	NW_006271972.1	4362010	4363468	-	CCM_06395	mitochondrial protein import protein MAS5
gene-CCM_02798	3712.01	1.53785	0.620913	0.0860597	7.21491	5.4e-13	3.7e-12	NW_006271970.1	2743642	2744549	+	CCM_02798	ATP synthase delta chain%2C putative
gene-CCM_04344	1581.79	1.52619	0.609933	0.0846056	7.20913	5.63e-13	3.86e-12	NW_006271971.1	2316213	2320479	-	CCM_04344	SNF2 family helicase/ATPase%2C putative
gene-CCM_04015	206.15	0.397001	-1.33279	0.184927	-7.2071	5.72e-13	3.92e-12	NW_006271971.1	1289831	1292027	+	CCM_04015	amino acid transporter%2C putative
gene-CCM_04439	471.397	1.71413	0.77748	0.10788	7.20691	5.72e-13	3.92e-12	NW_006271971.1	2554800	2559016	-	CCM_04439	ABC multidrug transporter
gene-CCM_01276	286.608	0.515169	-0.956884	0.132787	-7.20616	5.76e-13	3.94e-12	NW_006271969.1	4080743	4081603	+	CCM_01276	Membrane fusion mating protein FIG1
gene-CCM_05443	47.1841	0.185139	-2.43332	0.337905	-7.20119	5.97e-13	4.08e-12	NW_006271972.1	1299885	1301180	-	CCM_05443	hypothetical protein
gene-CCM_05748	86.1809	3.48103	1.79951	0.250047	7.19669	6.17e-13	4.21e-12	NW_006271972.1	2369950	2371021	-	CCM_05748	hypothetical protein
gene-CCM_04645	39.1833	7.29288	2.86649	0.398557	7.19216	6.38e-13	4.35e-12	NW_006271971.1	3287693	3288741	-	CCM_04645	chitosanase%2C putative
gene-CCM_05270	172.912	2.38025	1.25111	0.174207	7.18176	6.88e-13	4.69e-12	NW_006271972.1	789696	790331	+	CCM_05270	hypothetical protein
gene-CCM_00165	775.088	0.511903	-0.966058	0.134584	-7.17809	7.07e-13	4.82e-12	NW_006271969.1	571450	572139	-	CCM_00165	peptide methionine sulfoxide reductase msrB/msrA
gene-CCM_03686	1300.26	0.602353	-0.731319	0.1019	-7.17686	7.13e-13	4.86e-12	NW_006271971.1	225882	228444	-	CCM_03686	CTP synthase
gene-CCM_04917	226.003	0.44218	-1.17729	0.164064	-7.17584	7.19e-13	4.89e-12	NW_006271971.1	4128694	4130199	+	CCM_04917	amino acid transporter%2C putative
gene-CCM_06221	1177.29	0.64644	-0.629412	0.0877407	-7.17355	7.31e-13	4.97e-12	NW_006271972.1	3755724	3758273	-	CCM_06221	golgi transport complex subunit Cog4
gene-CCM_00904	851.872	0.628991	-0.668889	0.0932941	-7.16968	7.52e-13	5.11e-12	NW_006271969.1	2808527	2810578	+	CCM_00904	SAM binding domain-containing protein containing protein
gene-CCM_04267	266.055	0.499583	-1.0012	0.139659	-7.1689	7.56e-13	5.13e-12	NW_006271971.1	2086967	2088458	-	CCM_04267	C4-dicarboxylate transporter/malic acid transport protein%2C putative
gene-CCM_07659	3486.48	0.648019	-0.625892	0.0873366	-7.16643	7.7e-13	5.22e-12	NW_006271974.1	1174623	1176016	-	CCM_07659	acetyl-CoA acetyltransferase
gene-CCM_07994	357.22	1.81625	0.86096	0.120291	7.15734	8.23e-13	5.58e-12	NW_006271974.1	2288290	2290468	+	CCM_07994	hypothetical protein
gene-CCM_07007	896.677	0.601912	-0.732375	0.102339	-7.15636	8.29e-13	5.61e-12	NW_006271973.1	2044977	2047005	-	CCM_07007	peroxisomal targeting signal receptor
gene-CCM_07117	40.7285	5.64625	2.49729	0.349091	7.1537	8.45e-13	5.72e-12	NW_006271973.1	2522993	2525036	+	CCM_07117	hypothetical protein
gene-CCM_08607	2577.74	1.60375	0.681447	0.0952602	7.15353	8.46e-13	5.72e-12	NW_006271975.1	1210704	1212029	-	CCM_08607	biotin synthase%2C putative
gene-CCM_09652	2286.61	0.544567	-0.876819	0.122574	-7.15338	8.47e-13	5.72e-12	NW_006271978.1	420812	421999	-	CCM_09652	GTP cyclohydrolase-2
gene-CCM_03593	250.2	0.499294	-1.00204	0.140113	-7.15168	8.57e-13	5.79e-12	NW_006271970.1	5264457	5266687	+	CCM_03593	hypothetical protein
gene-CCM_03235	1509.07	1.46315	0.549077	0.0768025	7.14921	8.73e-13	5.89e-12	NW_006271970.1	4138848	4142147	+	CCM_03235	Exocyst complex component Sec8
gene-CCM_02614	293.396	0.477145	-1.0675	0.149324	-7.14887	8.75e-13	5.9e-12	NW_006271970.1	2201075	2203386	-	CCM_02614	copper methylamine oxidase precursor
gene-CCM_06670	2436.77	1.43343	0.519473	0.0726909	7.14633	8.91e-13	6.01e-12	NW_006271973.1	927329	928669	-	CCM_06670	plasma membrane SNARE protein (Sec9)
gene-CCM_05746	680.949	0.521232	-0.940002	0.131578	-7.14405	9.06e-13	6.11e-12	NW_006271972.1	2364725	2367105	-	CCM_05746	C6 transcription factor%2C putative
gene-CCM_07717	2383.21	4.17957	2.06336	0.289115	7.13681	9.55e-13	6.43e-12	NW_006271974.1	1368681	1370210	+	CCM_07717	monooxygenase%2C putative
gene-CCM_05208	339.23	0.54745	-0.869201	0.12183	-7.13457	9.71e-13	6.53e-12	NW_006271972.1	618264	619579	+	CCM_05208	Protein kinase-like domain
gene-CCM_02774	3232.48	0.687195	-0.541208	0.0758645	-7.13388	9.76e-13	6.56e-12	NW_006271970.1	2664863	2670487	-	CCM_02774	AMP binding domain protein%2C putative
gene-CCM_04994	4373.86	0.558712	-0.839822	0.117765	-7.13133	9.94e-13	6.68e-12	NW_006271971.1	4393323	4398124	-	CCM_04994	3-hydroxy-3-methylglutaryl-coenzyme A reductase
gene-CCM_05007	899.409	0.516671	-0.952681	0.133687	-7.12621	1.03e-12	6.93e-12	NW_006271971.1	4454297	4454755	+	CCM_05007	cytochrome b5%2C putative
gene-CCM_08575	202.675	2.07145	1.05064	0.147603	7.118	1.1e-12	7.35e-12	NW_006271975.1	1104992	1106781	-	CCM_08575	phosphate-repressible Na+/phosphate cotransporter Pho89%2C putative
gene-CCM_02924	267.221	0.524508	-0.930965	0.130858	-7.11432	1.12e-12	7.54e-12	NW_006271970.1	3137801	3139185	-	CCM_02924	MAK32-like protein
gene-CCM_02980	1693.28	0.621249	-0.686758	0.0965384	-7.11383	1.13e-12	7.56e-12	NW_006271970.1	3322181	3324532	-	CCM_02980	cytosolic phospholipase A2 zeta
gene-CCM_06765	3219.46	0.662356	-0.59432	0.0835759	-7.11115	1.15e-12	7.7e-12	NW_006271973.1	1270883	1273074	-	CCM_06765	NADPH-cytochrome P450 reductase
gene-CCM_01343	1119.11	0.577387	-0.792389	0.111437	-7.11064	1.16e-12	7.73e-12	NW_006271969.1	4340038	4341284	+	CCM_01343	hypothetical protein
gene-CCM_01198	403.087	2.33443	1.22307	0.172007	7.11057	1.16e-12	7.73e-12	NW_006271969.1	3790722	3793246	+	CCM_01198	hypothetical protein
gene-CCM_09007	315.23	0.44389	-1.17173	0.164888	-7.10618	1.19e-12	7.97e-12	NW_006271975.1	2505924	2507012	-	CCM_09007	sorbitol utilization protein SOU2
gene-CCM_06388	532.05	1.6775	0.746312	0.105045	7.10472	1.21e-12	8.05e-12	NW_006271972.1	4327229	4328870	+	CCM_06388	hypothetical protein
gene-CCM_08090	64.5883	3.44929	1.7863	0.251428	7.10462	1.21e-12	8.05e-12	NW_006271974.1	2660068	2662306	-	CCM_08090	sugar transporter%2C putative
gene-CCM_05533	471.083	0.55906	-0.838924	0.118113	-7.10271	1.22e-12	8.16e-12	NW_006271972.1	1620038	1620973	-	CCM_05533	COP9 signalosome subunit 7 (CsnG)
gene-CCM_01519	30.0282	34.0718	5.09051	0.716851	7.1012	1.24e-12	8.24e-12	NW_006271969.1	4898199	4898904	-	CCM_01519	cytochrome b5 reductase%2C putative
gene-CCM_00771	30.5869	10.1827	3.34804	0.4716	7.09933	1.25e-12	8.35e-12	NW_006271969.1	2451415	2453266	+	CCM_00771	Major facilitator superfamily transporter
gene-CCM_06444	103.225	2.71763	1.44235	0.203175	7.09905	1.26e-12	8.36e-12	NW_006271973.1	136018	136923	+	CCM_06444	hypothetical protein
gene-CCM_08792	2477	0.0950943	-3.3945	0.478176	-7.09884	1.26e-12	8.36e-12	NW_006271975.1	1795960	1797638	-	CCM_08792	Bicupin%2C oxalate decarboxylase/oxidase
gene-CCM_03963	1700.84	1.60068	0.678684	0.0956074	7.09865	1.26e-12	8.37e-12	NW_006271971.1	1131754	1135590	+	CCM_03963	guanyl-nucleotide exchange factor
gene-CCM_04844	272.936	2.14204	1.09898	0.154856	7.09682	1.28e-12	8.47e-12	NW_006271971.1	3924044	3927376	+	CCM_04844	sodium transport ATPase 5
gene-CCM_00002	91.3955	0.301891	-1.7279	0.243488	-7.09645	1.28e-12	8.49e-12	NW_006271969.1	29813	31360	+	CCM_00002	MFS efflux transporter%2C putative
gene-CCM_09683	2944.7	1.54894	0.631279	0.0889684	7.09554	1.29e-12	8.54e-12	NW_006271971.1	1884789	1886130	+	CCM_09683	G-protein alpha subunit
gene-CCM_06465	676.156	1.72001	0.782416	0.110281	7.09472	1.3e-12	8.59e-12	NW_006271973.1	195433	196651	-	CCM_06465	mitochondrial carrier protein RIM2
gene-CCM_02319	4554.28	1.54314	0.625872	0.0882227	7.09423	1.3e-12	8.61e-12	NW_006271970.1	1173249	1175430	+	CCM_02319	oxysterol binding protein Osh7%2C putative
gene-CCM_06493	985.352	1.75968	0.81531	0.114968	7.09165	1.33e-12	8.77e-12	NW_006271973.1	297203	300841	+	CCM_06493	histone-lysine N-methyltransferase (Ash1)%2C putative
gene-CCM_00878	79.8232	0.300593	-1.73412	0.244533	-7.09153	1.33e-12	8.77e-12	NW_006271969.1	2742332	2743935	+	CCM_00878	cAMP receptor-like protein%2C putative
gene-CCM_00191	220.859	0.458396	-1.12534	0.158873	-7.08326	1.41e-12	9.3e-12	NW_006271969.1	721661	723148	-	CCM_00191	phosphatidate cytidylyltransferase%2C putative
gene-CCM_03444	44.084	0.212023	-2.23771	0.315955	-7.08236	1.42e-12	9.36e-12	NW_006271970.1	4860352	4861894	-	CCM_03444	MFS multidrug transporter
gene-CCM_01829	111.026	2.98507	1.57777	0.222928	7.07745	1.47e-12	9.69e-12	NW_006271969.1	5909459	5912522	-	CCM_01829	ABC transporter%2C putative
gene-CCM_00405	39.2888	0.190251	-2.39402	0.338282	-7.077	1.47e-12	9.71e-12	NW_006271969.1	1491701	1492363	-	CCM_00405	hypothetical protein
gene-CCM_08110	453.136	0.578795	-0.788876	0.111495	-7.07544	1.49e-12	9.81e-12	NW_006271974.1	2720313	2721564	-	CCM_08110	peptidyl-prolyl cis/trans isomerase
gene-CCM_05935	107.324	0.355156	-1.49348	0.211099	-7.07478	1.5e-12	9.85e-12	NW_006271972.1	2912906	2915282	-	CCM_05935	hypothetical protein
gene-CCM_01645	439.38	1.95824	0.969557	0.137128	7.07043	1.54e-12	1.02e-11	NW_006271969.1	5310294	5311720	-	CCM_01645	cysteine desulfurylase%2C putative
gene-CCM_05644	36.1106	0.154783	-2.69168	0.380765	-7.06915	1.56e-12	1.02e-11	NW_006271972.1	2064902	2066534	+	CCM_05644	cAMP receptor-like protein%2C putative
gene-CCM_01961	1041.33	1.71769	0.780468	0.110406	7.06908	1.56e-12	1.02e-11	NW_006271970.1	97265	98929	-	CCM_01961	DUF1711 domain protein
gene-CCM_04486	6173	0.650336	-0.620744	0.0878823	-7.06335	1.63e-12	1.07e-11	NW_006271971.1	2727322	2728091	-	CCM_04486	nuclear transport factor 2
gene-CCM_00077	1668.02	3.9788	1.99233	0.282136	7.06161	1.65e-12	1.08e-11	NW_006271969.1	278940	279970	+	CCM_00077	NADH-cytochrome B5 reductase%2C putative
gene-CCM_05945	700.011	0.5817	-0.781653	0.110833	-7.05253	1.76e-12	1.15e-11	NW_006271972.1	2952639	2953955	+	CCM_05945	pyridoxine kinase
gene-CCM_04685	787.797	0.597007	-0.744181	0.105547	-7.05071	1.78e-12	1.17e-11	NW_006271971.1	3417418	3419483	+	CCM_04685	glycyl-tRNA synthetase
gene-CCM_07168	380.88	1.85361	0.890341	0.1263	7.0494	1.8e-12	1.18e-11	NW_006271973.1	2756708	2757868	+	CCM_07168	isoflavone reductase family protein
gene-CCM_05190	281.488	0.538883	-0.891955	0.126549	-7.04832	1.81e-12	1.18e-11	NW_006271972.1	564407	565250	+	CCM_05190	hypothetical protein
gene-CCM_06971	460.564	1.78308	0.834371	0.118406	7.04667	1.83e-12	1.2e-11	NW_006271973.1	1950208	1950978	-	CCM_06971	OPA3 domain protein
gene-CCM_01192	941.439	1.55109	0.633286	0.0898992	7.0444	1.86e-12	1.22e-11	NW_006271969.1	3755101	3758153	+	CCM_01192	Peptidase C19%2C ubiquitin carboxyl-terminal hydrolase 2
gene-CCM_07593	820.155	0.650242	-0.620952	0.0881673	-7.04288	1.88e-12	1.23e-11	NW_006271974.1	965496	966419	-	CCM_07593	3-hydroxyacyl-CoA dehydrogenase
gene-CCM_08229	198.861	2.22596	1.15443	0.163931	7.04215	1.89e-12	1.23e-11	NW_006271974.1	3075056	3075859	+	CCM_08229	hypothetical protein
gene-CCM_03162	3727.69	1.47275	0.558514	0.0793111	7.04207	1.89e-12	1.23e-11	NW_006271970.1	3882529	3886576	-	CCM_03162	oxysterol binding protein
gene-CCM_05933	809.699	0.626662	-0.674241	0.095747	-7.0419	1.9e-12	1.24e-11	NW_006271972.1	2906727	2909433	+	CCM_05933	peptidase (PNG1)
gene-CCM_00816	1530.75	1.60176	0.679661	0.0965296	7.04096	1.91e-12	1.24e-11	NW_006271969.1	2585645	2587203	+	CCM_00816	tetracycline transporter
gene-CCM_06177	547.79	0.556173	-0.846393	0.120222	-7.04023	1.92e-12	1.25e-11	NW_006271972.1	3670421	3671322	+	CCM_06177	ribosomal protein S5 domain 2-type fold domain containing protein
gene-CCM_05542	224.364	1.95074	0.964022	0.136957	7.03888	1.94e-12	1.26e-11	NW_006271972.1	1646234	1647279	+	CCM_05542	hypothetical protein
gene-CCM_02273	361.098	0.495714	-1.01242	0.143906	-7.03526	1.99e-12	1.29e-11	NW_006271970.1	1040977	1041797	+	CCM_02273	hypothetical protein
gene-CCM_02832	167.535	0.443722	-1.17227	0.166638	-7.03484	1.99e-12	1.3e-11	NW_006271970.1	2886654	2888153	+	CCM_02832	hypothetical protein
gene-CCM_01497	560.563	0.495583	-1.0128	0.144024	-7.03217	2.03e-12	1.32e-11	NW_006271969.1	4812096	4813813	+	CCM_01497	hypothetical protein
gene-CCM_08978	602.597	1.74993	0.8073	0.114909	7.02555	2.13e-12	1.38e-11	NW_006271975.1	2429901	2431744	-	CCM_08978	Zn cluster transcription factor Rds2%2C putative
gene-CCM_03153	928.398	0.595328	-0.748242	0.10652	-7.0244	2.15e-12	1.39e-11	NW_006271970.1	3862738	3863359	-	CCM_03153	DNA-directed RNA polymerase II subunit RPB11a%2C putative
gene-CCM_02941	628.447	0.567103	-0.818317	0.116562	-7.02046	2.21e-12	1.43e-11	NW_006271970.1	3192515	3194558	+	CCM_02941	acetylglutamate synthase
gene-CCM_00907	6141.73	2.02887	1.02068	0.145394	7.02007	2.22e-12	1.43e-11	NW_006271969.1	2813478	2814070	+	CCM_00907	integral membrane protein
gene-CCM_03730	634.616	1.59593	0.6744	0.0961031	7.01746	2.26e-12	1.46e-11	NW_006271971.1	403504	406323	-	CCM_03730	chitinase 1 precursor
gene-CCM_06131	257.649	0.508602	-0.975391	0.139078	-7.01327	2.33e-12	1.5e-11	NW_006271972.1	3523531	3525460	-	CCM_06131	4-coumarate-CoA ligase 2
gene-CCM_06481	34.7946	0.0140373	-6.15459	0.87796	-7.0101	2.38e-12	1.54e-11	NW_006271973.1	273973	274563	-	CCM_06481	hypothetical protein
gene-CCM_08784	231.367	1.9677	0.976514	0.139506	6.99979	2.56e-12	1.65e-11	NW_006271975.1	1771326	1773829	-	CCM_08784	oxidoreductase%2C short chain dehydrogenase/reductase family
gene-CCM_05326	12321.8	0.644221	-0.634373	0.0906367	-6.99907	2.58e-12	1.66e-11	NW_006271972.1	927039	929195	-	CCM_05326	heat shock 70 kDa protein
gene-CCM_08425	269.471	0.475521	-1.07242	0.153268	-6.99701	2.61e-12	1.68e-11	NW_006271975.1	655254	656236	+	CCM_08425	epoxide hydrolase%2C putative
gene-CCM_03384	38.7466	6.27561	2.64976	0.37894	6.99254	2.7e-12	1.74e-11	NW_006271970.1	4666261	4666705	-	CCM_03384	hypothetical protein
gene-CCM_02474	1472.94	0.598858	-0.739713	0.105867	-6.98722	2.8e-12	1.8e-11	NW_006271970.1	1773346	1774525	-	CCM_02474	hypothetical protein
gene-CCM_05071	1057.6	1.92334	0.943614	0.135122	6.98342	2.88e-12	1.85e-11	NW_006271972.1	120795	124491	+	CCM_05071	ubiquitin carboxyl-terminal hydrolase 2
gene-CCM_07387	206.768	0.47159	-1.08439	0.155318	-6.98178	2.91e-12	1.87e-11	NW_006271974.1	305888	307337	+	CCM_07387	taurine catabolism dioxygenase
gene-CCM_06317	142.734	0.429759	-1.2184	0.174898	-6.96634	3.25e-12	2.09e-11	NW_006271972.1	4043136	4046079	+	CCM_06317	hypothetical protein
gene-CCM_03405	2369.94	0.674029	-0.569118	0.0817401	-6.96254	3.34e-12	2.14e-11	NW_006271970.1	4733666	4736317	+	CCM_03405	transcription factor (Snd1/p100)%2C putative
gene-CCM_05922	713.302	1.58468	0.664195	0.0954585	6.95794	3.45e-12	2.21e-11	NW_006271972.1	2879806	2881164	+	CCM_05922	hypothetical protein
gene-CCM_06090	69.9098	0.242476	-2.04409	0.29386	-6.95599	3.5e-12	2.24e-11	NW_006271972.1	3391526	3391870	+	CCM_06090	hypothetical protein
gene-CCM_02299	597.726	2.02069	1.01485	0.145972	6.95234	3.59e-12	2.3e-11	NW_006271970.1	1123037	1124020	-	CCM_02299	hypothetical protein
gene-CCM_01860	233.491	1.9625	0.972694	0.139985	6.94854	3.69e-12	2.36e-11	NW_006271969.1	6018898	6020458	-	CCM_01860	glutamyl-tRNA(Gln) amidotransferase subunit A
gene-CCM_08209	101.909	0.384156	-1.38024	0.198664	-6.94759	3.72e-12	2.38e-11	NW_006271974.1	3027493	3028577	-	CCM_08209	amidohydrolase family protein
gene-CCM_05865	170.95	0.442585	-1.17597	0.169496	-6.93807	3.98e-12	2.54e-11	NW_006271972.1	2690346	2690991	-	CCM_05865	Acyl-CoA N-acyltransferase
gene-CCM_08304	49.1806	0.209716	-2.25349	0.324808	-6.9379	3.98e-12	2.54e-11	NW_006271975.1	266968	268902	+	CCM_08304	pantothenate transporter%2C putative
gene-CCM_01516	52.7986	153.115	7.25847	1.04632	6.93716	4e-12	2.55e-11	NW_006271969.1	4885091	4886565	-	CCM_01516	epoxide hydrolase 1
gene-CCM_01807	978.578	1.79466	0.843711	0.121632	6.93657	4.02e-12	2.56e-11	NW_006271969.1	5846998	5848008	-	CCM_01807	hypothetical protein
gene-CCM_00866	68.2545	0.312293	-1.67903	0.242145	-6.93396	4.09e-12	2.61e-11	NW_006271969.1	2706659	2708371	-	CCM_00866	RNA polymerase II accessory factor%2C Cdc73
gene-CCM_07649	65.8677	0.301521	-1.72967	0.249591	-6.93	4.21e-12	2.68e-11	NW_006271974.1	1127357	1128947	-	CCM_07649	glycylpeptide N-tetradecanoyltransferase
gene-CCM_00473	51.1462	4.32908	2.11406	0.305059	6.93	4.21e-12	2.68e-11	NW_006271969.1	1654904	1656133	-	CCM_00473	cathepsin E%2C putative
gene-CCM_05407	4630.9	1.94296	0.95826	0.13831	6.92832	4.26e-12	2.71e-11	NW_006271972.1	1194872	1197003	+	CCM_05407	serine/threonine-protein phosphatase PP-Z
gene-CCM_07509	2375.37	0.516614	-0.952841	0.137595	-6.92496	4.36e-12	2.77e-11	NW_006271974.1	689390	690242	+	CCM_07509	hypothetical protein
gene-CCM_00587	255.837	0.514383	-0.959085	0.138534	-6.92312	4.42e-12	2.81e-11	NW_006271969.1	1956681	1958865	+	CCM_00587	Short-chain dehydrogenase/reductase SDR
gene-CCM_08518	1032.28	0.663219	-0.592443	0.085582	-6.92252	4.44e-12	2.82e-11	NW_006271975.1	927589	928671	-	CCM_08518	fmHP
gene-CCM_01144	1348.12	1.48064	0.566218	0.0818449	6.91818	4.57e-12	2.9e-11	NW_006271969.1	3559218	3560439	-	CCM_01144	60S ribosomal protein L2
gene-CCM_05904	1669.03	0.607993	-0.717874	0.103812	-6.91514	4.67e-12	2.96e-11	NW_006271972.1	2797430	2801080	-	CCM_05904	DEAD/DEAH box RNA helicase
gene-CCM_00854	1282.53	1.70334	0.768368	0.111129	6.91418	4.71e-12	2.98e-11	NW_006271969.1	2680559	2683586	+	CCM_00854	ribitol kinase
gene-CCM_00815	1515.03	1.56012	0.641657	0.092836	6.91173	4.79e-12	3.03e-11	NW_006271969.1	2581506	2584489	-	CCM_00815	serine/threonine-protein kinase 24
gene-CCM_01910	328.718	0.542189	-0.883132	0.127792	-6.9107	4.82e-12	3.05e-11	NW_006271969.1	6169762	6171127	-	CCM_01910	serum paraoxonase/arylesterase family protein
gene-CCM_07408	548.696	1.66022	0.731378	0.105877	6.90784	4.92e-12	3.11e-11	NW_006271974.1	357833	359119	-	CCM_07408	DUF250 domain membrane protein
gene-CCM_05706	143.747	0.391278	-1.35373	0.195973	-6.90775	4.92e-12	3.11e-11	NW_006271972.1	2262557	2263102	+	CCM_05706	putative acetyltransferase
gene-CCM_00918	1898.8	0.682817	-0.55043	0.0797684	-6.90035	5.19e-12	3.28e-11	NW_006271969.1	2847743	2849175	+	CCM_00918	oleate-induced peroxisomal protein
gene-CCM_01020	525.551	0.605563	-0.72365	0.104939	-6.8959	5.35e-12	3.38e-11	NW_006271969.1	3175181	3176203	-	CCM_01020	aldose-1-epimerase%2C putative
gene-CCM_01752	268.973	1.91543	0.937668	0.135979	6.8957	5.36e-12	3.38e-11	NW_006271969.1	5680339	5681582	-	CCM_01752	Regulator of chromosome condensation/beta-lactamase-inhibitor protein II
gene-CCM_00863	1371.7	0.611911	-0.708607	0.102854	-6.88945	5.6e-12	3.53e-11	NW_006271969.1	2700105	2700909	-	CCM_00863	mitochondrial co-chaperone GrpE
gene-CCM_02023	27.9328	0.0875695	-3.51343	0.510046	-6.88845	5.64e-12	3.55e-11	NW_006271970.1	277492	278082	-	CCM_02023	hypothetical protein
gene-CCM_00675	526.288	1.71317	0.776666	0.11305	6.87012	6.41e-12	4.04e-11	NW_006271969.1	2178622	2180452	-	CCM_00675	MFS transporter
gene-CCM_02792	10138.8	1.62958	0.704502	0.102639	6.86385	6.7e-12	4.22e-11	NW_006271970.1	2721409	2725316	-	CCM_02792	GTP-binding protein SAR1
gene-CCM_06055	2073.04	0.61414	-0.703362	0.102493	-6.8625	6.77e-12	4.25e-11	NW_006271972.1	3279549	3280245	-	CCM_06055	DUF757 domain protein
gene-CCM_09001	171.335	2.11547	1.08098	0.157594	6.85926	6.92e-12	4.35e-11	NW_006271975.1	2491745	2493142	-	CCM_09001	Glutaminase
gene-CCM_08058	228.788	0.383082	-1.38427	0.201846	-6.85808	6.98e-12	4.38e-11	NW_006271974.1	2498877	2499992	+	CCM_08058	hypothetical protein
gene-CCM_06732	391.2	0.562456	-0.830188	0.121059	-6.85771	7e-12	4.39e-11	NW_006271973.1	1153860	1155329	-	CCM_06732	DRAP deaminase
gene-CCM_06266	1551.75	1.79801	0.846403	0.123462	6.85557	7.1e-12	4.45e-11	NW_006271972.1	3863582	3865783	-	CCM_06266	pre-mRNA splicing factor CLF1
gene-CCM_09195	61.9889	3.68802	1.88285	0.274835	6.85082	7.34e-12	4.6e-11	NW_006271976.1	350329	351062	-	CCM_09195	hypothetical protein
gene-CCM_03124	203.877	0.488239	-1.03434	0.150983	-6.85069	7.35e-12	4.6e-11	NW_006271970.1	3762412	3764794	-	CCM_03124	Fungal transcriptional regulatory protein
gene-CCM_01654	2921.97	1.71476	0.778004	0.113588	6.84938	7.42e-12	4.64e-11	NW_006271969.1	5335011	5337582	-	CCM_01654	HET-C domain protein HetC
gene-CCM_00270	606.417	0.213732	-2.22612	0.325094	-6.84762	7.51e-12	4.69e-11	NW_006271969.1	981456	982679	+	CCM_00270	4-hydroxyphenylpyruvate dioxygenase
gene-CCM_03247	1726.49	1.45145	0.537495	0.078526	6.84481	7.66e-12	4.78e-11	NW_006271970.1	4180246	4184576	+	CCM_03247	TORC1 growth control complex subunit Kog1
gene-CCM_01222	8093.01	1.44491	0.530982	0.0775869	6.84371	7.72e-12	4.82e-11	NW_006271969.1	3887840	3889638	-	CCM_01222	dihydrolipoyl dehydrogenase
gene-CCM_01819	470.708	1.97584	0.982469	0.143589	6.84224	7.8e-12	4.86e-11	NW_006271969.1	5878294	5879975	-	CCM_01819	tRNA-dihydrouridine synthase C
gene-CCM_00418	544.25	1.67759	0.746389	0.109117	6.84028	7.9e-12	4.93e-11	NW_006271969.1	1518144	1521129	-	CCM_00418	DNA replication licensing factor mcm6
gene-CCM_04967	192.103	2.07628	1.054	0.154089	6.84021	7.91e-12	4.93e-11	NW_006271971.1	4292199	4297271	-	CCM_04967	kinesin%2C putative
gene-CCM_04607	81.0429	0.341468	-1.55018	0.226631	-6.84009	7.91e-12	4.93e-11	NW_006271971.1	3130411	3132092	+	CCM_04607	hypothetical protein
gene-CCM_01221	1547.02	1.60793	0.685207	0.100196	6.83867	7.99e-12	4.97e-11	NW_006271969.1	3885113	3887547	-	CCM_01221	Fatty acid/sphingolipid desaturase
gene-CCM_08303	82.0529	0.25663	-1.96224	0.287131	-6.83395	8.26e-12	5.14e-11	NW_006271975.1	265108	265989	+	CCM_08303	GMP synthase
gene-CCM_01185	33429.3	1.62497	0.700413	0.102507	6.8328	8.33e-12	5.17e-11	NW_006271969.1	3705593	3713157	-	CCM_01185	1%2C3-beta-glucan synthase component GLS1
gene-CCM_05610	995.687	0.585399	-0.772507	0.113095	-6.8306	8.46e-12	5.25e-11	NW_006271972.1	1923162	1925456	+	CCM_05610	G2/mitotic-specific cyclin (Clb3)%2C putative
gene-CCM_01450	357.294	2.0607	1.04314	0.152723	6.83024	8.48e-12	5.26e-11	NW_006271969.1	4683902	4686743	+	CCM_01450	aminopeptidase 2
gene-CCM_03910	1698.03	1.71324	0.776731	0.113784	6.82636	8.71e-12	5.4e-11	NW_006271971.1	917203	919897	-	CCM_03910	Rho-GTPase-activating protein 8
gene-CCM_09299	925.232	0.585566	-0.772096	0.113162	-6.82295	8.92e-12	5.53e-11	NW_006271976.1	767670	771291	+	CCM_09299	hypothetical protein
gene-CCM_05648	2006.94	1.53661	0.619755	0.0908393	6.82254	8.94e-12	5.54e-11	NW_006271972.1	2078845	2080555	+	CCM_05648	phosphatidylserine decarboxylase proenzyme 1
gene-CCM_01089	1347.56	1.48325	0.568762	0.0834652	6.81437	9.47e-12	5.86e-11	NW_006271969.1	3375975	3378145	+	CCM_01089	GTPase activating protein (Gyp1)%2C putative
gene-CCM_03962	1778.71	1.49616	0.581262	0.0853058	6.81387	9.5e-12	5.88e-11	NW_006271971.1	1128988	1130616	-	CCM_03962	zinc carboxypeptidase
gene-CCM_05491	624.557	0.485986	-1.04101	0.152918	-6.80763	9.92e-12	6.13e-11	NW_006271972.1	1491347	1491712	+	CCM_05491	hypothetical protein
gene-CCM_00747	1438.55	1.64406	0.71726	0.105368	6.80716	9.95e-12	6.15e-11	NW_006271969.1	2328281	2329260	+	CCM_00747	ubiquitin domain protein%2C putative
gene-CCM_00113	602.963	0.599342	-0.738548	0.108651	-6.79744	1.06e-11	6.57e-11	NW_006271969.1	400710	401241	+	CCM_00113	arsenate reductase%2C putative
gene-CCM_01952	537.844	0.602348	-0.731332	0.107633	-6.79467	1.09e-11	6.7e-11	NW_006271970.1	74279	75190	-	CCM_01952	OTU domain-containing protein 6B
gene-CCM_05066	640.652	1.58044	0.660328	0.097352	6.78288	1.18e-11	7.26e-11	NW_006271972.1	102636	104436	+	CCM_05066	Terpenoid cylases/protein prenyltransferase alpha-alpha toroid
gene-CCM_07751	1153.52	1.84619	0.88455	0.130428	6.78192	1.19e-11	7.31e-11	NW_006271974.1	1540203	1541453	+	CCM_07751	hypothetical protein
gene-CCM_04534	3913.17	0.640767	-0.642129	0.0947059	-6.78024	1.2e-11	7.39e-11	NW_006271971.1	2904660	2905761	-	CCM_04534	vesicular-fusion protein sec17
gene-CCM_01901	46.7606	0.243415	-2.03851	0.300798	-6.77701	1.23e-11	7.55e-11	NW_006271969.1	6147015	6148265	+	CCM_01901	hypothetical protein
gene-CCM_03449	1014.83	0.621837	-0.685391	0.101156	-6.77557	1.24e-11	7.62e-11	NW_006271970.1	4877507	4879395	+	CCM_03449	Hsp70 chaperone (BiP)%2C putative
gene-CCM_01788	2787.24	1.53867	0.621688	0.0917947	6.77259	1.26e-11	7.77e-11	NW_006271969.1	5781221	5785558	-	CCM_01788	histone deacetylase complex subunit (Hos4)%2C putative
gene-CCM_06509	3971.27	0.644048	-0.63476	0.093736	-6.77179	1.27e-11	7.81e-11	NW_006271973.1	350382	353016	-	CCM_06509	serine/threonine-protein kinase hal4
gene-CCM_01385	137.058	0.392954	-1.34757	0.199098	-6.76837	1.3e-11	7.99e-11	NW_006271969.1	4472536	4474459	+	CCM_01385	hypothetical protein
gene-CCM_05449	240.454	1.91724	0.939034	0.138836	6.76363	1.35e-11	8.25e-11	NW_006271972.1	1328597	1330641	+	CCM_05449	cytochrome P450 oxidoreductase%2C putative
gene-CCM_03597	252.337	1.92734	0.946613	0.139989	6.76204	1.36e-11	8.34e-11	NW_006271970.1	5275436	5276646	+	CCM_03597	hypothetical protein
gene-CCM_02347	1779.03	1.54276	0.625518	0.0925236	6.76063	1.37e-11	8.42e-11	NW_006271970.1	1262667	1264510	+	CCM_02347	A kinase anchor protein%2C putative
gene-CCM_04093	1526.36	0.649387	-0.62285	0.0921359	-6.76013	1.38e-11	8.44e-11	NW_006271971.1	1487230	1487691	+	CCM_04093	20S proteasome maturation protein Ump1
gene-CCM_04998	1290.09	0.650484	-0.620415	0.0917978	-6.7585	1.39e-11	8.53e-11	NW_006271971.1	4421804	4424260	+	CCM_04998	leukotriene A4 hydrolase
gene-CCM_02010	270.31	2.17076	1.1182	0.16555	6.75445	1.43e-11	8.77e-11	NW_006271970.1	249416	251285	+	CCM_02010	CRAL/TRIO domain protein
gene-CCM_02604	76.4269	0.334309	-1.58075	0.234095	-6.75259	1.45e-11	8.87e-11	NW_006271970.1	2179234	2180198	-	CCM_02604	Phosphoglycerate mutase
gene-CCM_00718	331.801	0.579232	-0.787787	0.116678	-6.75178	1.46e-11	8.92e-11	NW_006271969.1	2260870	2261706	+	CCM_00718	hypothetical protein
gene-CCM_08993	105.299	0.37325	-1.42179	0.210682	-6.7485	1.49e-11	9.12e-11	NW_006271975.1	2470675	2471429	+	CCM_08993	acetyltransferase%2C GNAT family%2C putative
gene-CCM_08222	794.101	2.11801	1.08271	0.160458	6.74759	1.5e-11	9.17e-11	NW_006271974.1	3061270	3063691	-	CCM_08222	siderochrome-iron transporter (Sit1)%2C putative
gene-CCM_04204	1283.32	0.622319	-0.684273	0.101452	-6.7448	1.53e-11	9.34e-11	NW_006271971.1	1919878	1922025	-	CCM_04204	Mutator-like element transposase%2C putative
gene-CCM_03739	1397.07	1.77386	0.826894	0.12269	6.7397	1.59e-11	9.67e-11	NW_006271971.1	432064	433170	-	CCM_03739	hypothetical protein
gene-CCM_08248	47.7307	0.164607	-2.6029	0.386797	-6.72937	1.7e-11	1.04e-10	NW_006271975.1	15415	16161	-	CCM_08248	Acyl-CoA N-acyltransferase
gene-CCM_00720	493.566	0.550311	-0.861681	0.128074	-6.72798	1.72e-11	1.05e-10	NW_006271969.1	2263495	2264122	-	CCM_00720	Dopa 4%2C5-dioxygenase
gene-CCM_05275	2147.17	1.40762	0.493261	0.0733225	6.72728	1.73e-11	1.05e-10	NW_006271972.1	799893	801614	-	CCM_05275	signal recognition particle 54 kDa protein
gene-CCM_00964	1131.04	1.57781	0.657928	0.0978324	6.72505	1.76e-11	1.07e-10	NW_006271969.1	2985053	2987466	-	CCM_00964	37S ribosomal protein Rsm22
gene-CCM_06686	3577.4	1.51667	0.60091	0.089398	6.72174	1.8e-11	1.09e-10	NW_006271973.1	977915	978951	-	CCM_06686	DUF887 domain-containing protein
gene-CCM_08219	1520.55	1.70545	0.770155	0.114611	6.71973	1.82e-11	1.1e-10	NW_006271974.1	3051264	3055751	-	CCM_08219	NACHT and TPR domain protein
gene-CCM_06446	5984.71	1.5967	0.675091	0.100471	6.71928	1.83e-11	1.11e-10	NW_006271973.1	142557	143750	-	CCM_06446	hypothetical protein
gene-CCM_03370	1049.77	1.69214	0.758847	0.11305	6.71249	1.91e-11	1.16e-10	NW_006271970.1	4625809	4627190	-	CCM_03370	hypothetical protein
gene-CCM_01577	297.651	2.29463	1.19826	0.178521	6.71214	1.92e-11	1.16e-10	NW_006271969.1	5089890	5091239	-	CCM_01577	hypothetical protein
gene-CCM_09574	1217.03	0.656362	-0.607436	0.09051	-6.71126	1.93e-11	1.17e-10	NW_006271977.1	790684	792325	-	CCM_09574	threonine aldolase%2C putative
gene-CCM_03961	3322.98	0.519729	-0.944168	0.140693	-6.71085	1.93e-11	1.17e-10	NW_006271971.1	1126420	1127011	-	CCM_03961	microsomal glutathione S-transferase 3%2C putative
gene-CCM_05261	1901.36	1.64347	0.716748	0.106808	6.71062	1.94e-11	1.17e-10	NW_006271972.1	760093	764103	-	CCM_05261	cation-transporting ATPase 4
gene-CCM_05987	1343.05	0.660558	-0.598244	0.089207	-6.70624	2e-11	1.21e-10	NW_006271972.1	3053789	3054896	+	CCM_05987	putative apospory-associated protein c
gene-CCM_06964	5286.45	0.690745	-0.533776	0.0795998	-6.70574	2e-11	1.21e-10	NW_006271973.1	1934233	1934759	+	CCM_06964	60S ribosomal protein L36 (TRP36)
gene-CCM_09375	36.3313	0.16503	-2.5992	0.387627	-6.7054	2.01e-11	1.21e-10	NW_006271977.1	188459	191076	+	CCM_09375	amidase family protein
gene-CCM_02617	274.405	1.98728	0.990795	0.147761	6.70538	2.01e-11	1.21e-10	NW_006271970.1	2216834	2218828	-	CCM_02617	F-box domain protein
gene-CCM_03849	383.349	1.72562	0.787115	0.117462	6.70101	2.07e-11	1.25e-10	NW_006271971.1	747374	748944	-	CCM_03849	hypothetical protein
gene-CCM_07013	5081.31	0.660507	-0.598353	0.0892983	-6.70061	2.08e-11	1.25e-10	NW_006271973.1	2065369	2066097	+	CCM_07013	hypothetical protein
gene-CCM_01147	814.059	1.58849	0.667655	0.0996427	6.70048	2.08e-11	1.25e-10	NW_006271969.1	3566755	3567909	-	CCM_01147	glycosyl transferase
gene-CCM_09017	231.318	2.64101	1.40109	0.209184	6.69788	2.11e-11	1.27e-10	NW_006271975.1	2542515	2543093	-	CCM_09017	poly(A) polymerase pla1%2C putative
gene-CCM_02512	43.1672	4.84089	2.27527	0.339737	6.69716	2.13e-11	1.28e-10	NW_006271970.1	1913942	1914836	+	CCM_02512	oxidoreductase domain containing protein
gene-CCM_01371	4009.93	1.68278	0.750849	0.112121	6.6968	2.13e-11	1.28e-10	NW_006271969.1	4422995	4423849	+	CCM_01371	histone H1
gene-CCM_07283	4673.3	1.94432	0.959269	0.14329	6.69458	2.16e-11	1.3e-10	NW_006271973.1	3120907	3123879	-	CCM_07283	Rho GTPase activator (Sac7)%2C putative
gene-CCM_07877	108.292	0.324375	-1.62427	0.242649	-6.6939	2.17e-11	1.3e-10	NW_006271974.1	1947418	1949167	-	CCM_07877	C6 zinc finger domain protein
gene-CCM_03549	413.715	0.57063	-0.809371	0.12093	-6.69287	2.19e-11	1.31e-10	NW_006271970.1	5144583	5146178	-	CCM_03549	molybdenum cofactor biosynthetic protein (CnxF)%2C putative
gene-CCM_07159	897.206	1.53776	0.620829	0.0927613	6.69276	2.19e-11	1.31e-10	NW_006271973.1	2698811	2703173	-	CCM_07159	hypercellular protein HypA
gene-CCM_02858	1112.4	1.50722	0.591891	0.0884379	6.69273	2.19e-11	1.31e-10	NW_006271970.1	2954302	2956167	+	CCM_02858	homeobox and C2H2 transcription factor%2C putative
gene-CCM_09132	363.304	0.570035	-0.810877	0.121203	-6.69026	2.23e-11	1.33e-10	NW_006271976.1	125344	127470	+	CCM_09132	Protein kinase-like domain
gene-CCM_02441	946.817	1.83708	0.877416	0.131196	6.68785	2.26e-11	1.35e-10	NW_006271970.1	1675235	1675999	-	CCM_02441	hypothetical protein
gene-CCM_07848	2921.24	1.49098	0.576258	0.086195	6.68551	2.3e-11	1.37e-10	NW_006271974.1	1868463	1871428	-	CCM_07848	RNAPII degradation factor Def1%2C putative
gene-CCM_01291	2234.39	0.681323	-0.553589	0.0828411	-6.68254	2.35e-11	1.4e-10	NW_006271969.1	4161341	4162275	+	CCM_01291	eukaryotic translation initiation factor 3 subunit EifCk%2C putative
gene-CCM_05558	2222.86	1.50393	0.588738	0.0881024	6.68243	2.35e-11	1.4e-10	NW_006271972.1	1694920	1696600	-	CCM_05558	MAP kinase kinase Ste7
gene-CCM_04326	1643.92	0.621519	-0.68613	0.102678	-6.68235	2.35e-11	1.4e-10	NW_006271971.1	2262476	2264688	-	CCM_04326	chromatin remodeling complex subunit (Arp9)%2C putative
gene-CCM_00661	466.836	1.80899	0.855186	0.128047	6.67869	2.41e-11	1.44e-10	NW_006271969.1	2141091	2141813	-	CCM_00661	PUA RNA binding domain protein%2C putative
gene-CCM_08609	5376.51	2.12315	1.08621	0.162669	6.67743	2.43e-11	1.45e-10	NW_006271975.1	1218654	1222728	+	CCM_08609	Pyrrolo-quinoline quinone
gene-CCM_03139	150.857	2.23636	1.16115	0.173916	6.67651	2.45e-11	1.46e-10	NW_006271970.1	3820152	3821828	-	CCM_03139	hypothetical protein
gene-CCM_05329	8142.53	3.67227	1.87667	0.281198	6.67385	2.49e-11	1.48e-10	NW_006271972.1	938793	940614	-	CCM_05329	hypothetical protein
gene-CCM_08341	215.973	0.495003	-1.01449	0.15209	-6.67035	2.55e-11	1.52e-10	NW_006271975.1	376918	377962	+	CCM_08341	hypothetical protein
gene-CCM_08853	312.009	1.76943	0.823286	0.123605	6.66061	2.73e-11	1.62e-10	NW_006271975.1	1976590	1977336	-	CCM_08853	Acyl-CoA N-acyltransferase
gene-CCM_00415	1662.54	1.45714	0.543139	0.081581	6.65766	2.78e-11	1.65e-10	NW_006271969.1	1510088	1510805	-	CCM_00415	NADH-ubiquinone oxidoreductase 18 kDa subunit%2C putative
gene-CCM_01501	1503.21	1.47612	0.56181	0.0844317	6.65402	2.85e-11	1.69e-10	NW_006271969.1	4827763	4829488	-	CCM_01501	glutathione synthetase large chain
gene-CCM_09344	37.9216	6.10543	2.61009	0.392408	6.65147	2.9e-11	1.72e-10	NW_006271977.1	26141	27788	-	CCM_09344	cytochrome P450 family protein%2C putative
gene-CCM_03332	1476.34	0.545101	-0.875403	0.131645	-6.64971	2.94e-11	1.74e-10	NW_006271970.1	4476777	4477568	+	CCM_03332	hypothetical protein
gene-CCM_07089	469.253	1.89735	0.923983	0.138965	6.64902	2.95e-11	1.75e-10	NW_006271973.1	2319930	2321463	+	CCM_07089	hypothetical protein
gene-CCM_03323	260.072	0.541234	-0.885677	0.133248	-6.64681	3e-11	1.77e-10	NW_006271970.1	4437897	4438439	-	CCM_03323	peptidyl prolyl cis-trans isomerase (CypC)%2C putative
gene-CCM_01251	35.1714	6.36815	2.67087	0.40202	6.64364	3.06e-11	1.81e-10	NW_006271969.1	4004805	4006129	-	CCM_01251	hypothetical protein
gene-CCM_02205	568.985	0.563695	-0.827013	0.124485	-6.64346	3.06e-11	1.81e-10	NW_006271970.1	825344	826797	-	CCM_02205	hypothetical protein
gene-CCM_07566	125.108	2.74594	1.4573	0.219481	6.63975	3.14e-11	1.86e-10	NW_006271974.1	859379	862589	+	CCM_07566	hypothetical protein
gene-CCM_05021	681.469	1.73281	0.793116	0.119629	6.62981	3.36e-11	1.98e-10	NW_006271971.1	4498963	4500000	-	CCM_05021	mitochondrial nuclease
gene-CCM_09330	2116.54	1.5915	0.670383	0.101119	6.62967	3.36e-11	1.98e-10	NW_006271976.1	857670	859898	-	CCM_09330	pre-rRNA processing protein Esf1%2C putative
gene-CCM_03616	531.963	0.524284	-0.931579	0.140547	-6.62824	3.4e-11	2e-10	NW_006271970.1	5385031	5389269	-	CCM_03616	NB-ARC and TPR domain protein
gene-CCM_04549	75042.6	1.99749	0.998189	0.150724	6.62263	3.53e-11	2.08e-10	NW_006271971.1	2948843	2950138	-	CCM_04549	glyceraldehyde 3-phosphate dehydrogenase (GAPDH)
gene-CCM_03138	813.023	1.69709	0.763067	0.115276	6.61948	3.6e-11	2.12e-10	NW_006271970.1	3816906	3819539	+	CCM_03138	Heterokaryon incompatibility
gene-CCM_00939	112.238	0.404853	-1.30453	0.197317	-6.61134	3.81e-11	2.24e-10	NW_006271969.1	2905353	2906348	-	CCM_00939	hypothetical protein
gene-CCM_09643	1323.27	0.681805	-0.552569	0.0835972	-6.6099	3.85e-11	2.26e-10	NW_006271978.1	393147	396392	-	CCM_09643	mannose-6-phosphate isomerase%2C class I
gene-CCM_02040	481.202	0.567671	-0.816873	0.123674	-6.60505	3.97e-11	2.34e-10	NW_006271970.1	321654	324187	+	CCM_02040	SPX domain containing protein
gene-CCM_02370	1574.79	0.625027	-0.67801	0.102665	-6.60412	4e-11	2.35e-10	NW_006271970.1	1384963	1386147	+	CCM_02370	hypothetical protein
gene-CCM_06175	698.659	1.61652	0.692891	0.104923	6.60377	4.01e-11	2.35e-10	NW_006271972.1	3665619	3667181	+	CCM_06175	hypothetical protein
gene-CCM_06500	2523.74	1.78527	0.836144	0.126632	6.60294	4.03e-11	2.36e-10	NW_006271973.1	322231	324487	+	CCM_06500	transcription factor RfeG
gene-CCM_09419	104.554	0.368171	-1.44155	0.218452	-6.59893	4.14e-11	2.43e-10	NW_006271977.1	310645	312004	+	CCM_09419	hypothetical protein
gene-CCM_00846	202.551	1.98715	0.990699	0.150202	6.59579	4.23e-11	2.48e-10	NW_006271969.1	2659856	2662689	-	CCM_00846	HET domain protein
gene-CCM_00454	203.689	1.98962	0.992494	0.150477	6.59566	4.23e-11	2.48e-10	NW_006271969.1	1608864	1611577	-	CCM_00454	DUF1446 domain protein
gene-CCM_01375	3582	1.42986	0.515869	0.0782368	6.59369	4.29e-11	2.51e-10	NW_006271969.1	4433666	4435046	+	CCM_01375	elongation factor Tu
gene-CCM_07371	1276.59	1.78879	0.838984	0.127273	6.59201	4.34e-11	2.54e-10	NW_006271974.1	264015	266993	-	CCM_07371	hypothetical protein
gene-CCM_03862	2160.98	1.52606	0.609815	0.0927132	6.57744	4.79e-11	2.8e-10	NW_006271971.1	782482	786838	+	CCM_03862	phospholipid-transporting ATPase (DRS2)%2C putative
gene-CCM_02576	39.6346	0.200318	-2.31963	0.352688	-6.57702	4.8e-11	2.8e-10	NW_006271970.1	2120905	2121927	-	CCM_02576	hypothetical protein
gene-CCM_01620	319.429	0.484654	-1.04497	0.158933	-6.57495	4.87e-11	2.84e-10	NW_006271969.1	5215975	5217572	-	CCM_01620	Protein kinase-like domain
gene-CCM_05265	36.8313	0.211693	-2.23996	0.340743	-6.57374	4.91e-11	2.86e-10	NW_006271972.1	773173	774769	-	CCM_05265	O-methyltransferase%2C putative
gene-CCM_00522	1273.52	1.51082	0.595334	0.0905832	6.57224	4.96e-11	2.89e-10	NW_006271969.1	1785693	1787742	-	CCM_00522	RNA polymerase II transcription elongation factor Rtf1p%2C putative
gene-CCM_06556	30.4679	8.73667	3.12708	0.475829	6.57187	4.97e-11	2.9e-10	NW_006271973.1	507263	508411	-	CCM_06556	endothiapepsin precursor
gene-CCM_08964	614.911	1.67353	0.742895	0.113048	6.57149	4.98e-11	2.9e-10	NW_006271975.1	2385737	2387274	+	CCM_08964	acetylornithine aminotransferase
gene-CCM_08520	564.762	0.547383	-0.869377	0.132342	-6.56919	5.06e-11	2.94e-10	NW_006271975.1	944373	946769	-	CCM_08520	dipeptidyl peptidase III
gene-CCM_03748	302.93	1.8503	0.88776	0.13517	6.56771	5.11e-11	2.97e-10	NW_006271971.1	481987	484258	+	CCM_03748	Cyclin-like F-box
gene-CCM_01724	1288.5	0.551141	-0.859507	0.131047	-6.55878	5.42e-11	3.15e-10	NW_006271969.1	5573240	5574004	+	CCM_01724	hypothetical protein
gene-CCM_08328	660.676	0.518348	-0.948006	0.144586	-6.5567	5.5e-11	3.19e-10	NW_006271975.1	338771	339417	+	CCM_08328	hypothetical protein
gene-CCM_02874	1366.59	1.49678	0.581863	0.0887433	6.5567	5.5e-11	3.19e-10	NW_006271970.1	3000279	3001468	-	CCM_02874	mitochondrial intermembrane space protein Mia40
gene-CCM_08697	511.495	0.593177	-0.753465	0.11496	-6.55417	5.6e-11	3.25e-10	NW_006271975.1	1478232	1487627	+	CCM_08697	hypothetical protein
gene-CCM_08170	3037.66	1.64515	0.718218	0.109629	6.55133	5.7e-11	3.31e-10	NW_006271974.1	2904846	2906242	+	CCM_08170	syntaxin
gene-CCM_06199	542.564	0.605998	-0.722615	0.110466	-6.54153	6.09e-11	3.53e-10	NW_006271972.1	3712826	3713910	-	CCM_06199	G-patch RNA maturation protein
gene-CCM_05822	3050.55	0.662466	-0.594081	0.0908229	-6.54109	6.11e-11	3.54e-10	NW_006271972.1	2571626	2573590	+	CCM_05822	aminopeptidase P%2C putative
gene-CCM_03652	51.3451	0.198907	-2.32983	0.356319	-6.53861	6.21e-11	3.59e-10	NW_006271971.1	84861	90484	-	CCM_03652	bacteriodes thetaiotaomicron symbiotic chitinase%2C putative
gene-CCM_02339	1277.39	1.52268	0.606615	0.0927817	6.53809	6.23e-11	3.6e-10	NW_006271970.1	1233461	1236737	-	CCM_02339	lysine-specific histone demethylase 1
gene-CCM_01228	472.365	0.55121	-0.859326	0.13144	-6.53779	6.24e-11	3.61e-10	NW_006271969.1	3906622	3908577	+	CCM_01228	SGT1 domain containing protein
gene-CCM_05594	6297.33	2.07186	1.05093	0.160786	6.53619	6.31e-11	3.65e-10	NW_006271972.1	1847035	1847299	-	CCM_05594	glucose repressible protein Grg1
gene-CCM_04450	633.067	0.553742	-0.852715	0.130474	-6.53551	6.34e-11	3.66e-10	NW_006271971.1	2585754	2587477	-	CCM_04450	protein BFR2
gene-CCM_01686	671.35	1.89388	0.921345	0.141008	6.534	6.4e-11	3.7e-10	NW_006271969.1	5420339	5422375	-	CCM_01686	UDP-glucose 6-dehydrogenase
gene-CCM_06089	108.304	0.370052	-1.4342	0.21959	-6.53126	6.52e-11	3.76e-10	NW_006271972.1	3389268	3390757	+	CCM_06089	MFS transporter%2C putative
gene-CCM_00093	1012.95	1.47601	0.5617	0.0860221	6.52972	6.59e-11	3.8e-10	NW_006271969.1	342617	344479	-	CCM_00093	RING finger domain-containing protein
gene-CCM_02194	122.731	2.39885	1.26234	0.193325	6.52965	6.59e-11	3.8e-10	NW_006271970.1	774463	777214	+	CCM_02194	flavin-binding monooxygenase%2C putative
gene-CCM_04463	985.541	0.621314	-0.686605	0.1052	-6.52667	6.72e-11	3.87e-10	NW_006271971.1	2635962	2637493	+	CCM_04463	Copper fist DNA binding domain protein
gene-CCM_03082	453.08	1.63445	0.708809	0.108709	6.52022	7.02e-11	4.04e-10	NW_006271970.1	3641072	3642474	-	CCM_03082	FAD dependent oxidoreductase
gene-CCM_02263	2223.66	1.54301	0.625746	0.096009	6.51758	7.15e-11	4.11e-10	NW_006271970.1	1009530	1011077	+	CCM_02263	NADH-ubiquinone oxidoreductase 49 kDa subunit
gene-CCM_07252	3376.18	0.585484	-0.772297	0.118546	-6.51477	7.28e-11	4.18e-10	NW_006271973.1	3007464	3010479	-	CCM_07252	serine/threonine protein kinase%2C putative
gene-CCM_03403	1443.88	0.569095	-0.813257	0.124936	-6.5094	7.55e-11	4.33e-10	NW_006271970.1	4727847	4728742	+	CCM_03403	superoxide dismutase
gene-CCM_02127	287.07	1.7694	0.82326	0.126475	6.50926	7.55e-11	4.33e-10	NW_006271970.1	574802	575875	-	CCM_02127	myo-inositol-1(or 4)-monophosphatase
gene-CCM_07185	1878.98	1.70142	0.76674	0.117821	6.5077	7.63e-11	4.38e-10	NW_006271973.1	2814986	2817673	-	CCM_07185	hypothetical protein
gene-CCM_03928	1132.81	0.568233	-0.815445	0.125308	-6.50752	7.64e-11	4.38e-10	NW_006271971.1	958420	959842	-	CCM_03928	cation efflux family protein family
gene-CCM_02566	199.389	0.46315	-1.11045	0.170655	-6.50696	7.67e-11	4.39e-10	NW_006271970.1	2090291	2091459	-	CCM_02566	hypothetical protein
gene-CCM_01481	1226.18	4.92969	2.3015	0.353781	6.50543	7.75e-11	4.43e-10	NW_006271969.1	4766178	4767859	+	CCM_01481	Fungal transcriptional regulatory protein
gene-CCM_04365	712.533	0.635988	-0.652929	0.100456	-6.49963	8.05e-11	4.61e-10	NW_006271971.1	2370801	2371693	+	CCM_04365	PaaI_thioesterase family protein%2C putative
gene-CCM_03353	1553.58	1.51935	0.60345	0.0928793	6.49715	8.19e-11	4.68e-10	NW_006271970.1	4579204	4582616	+	CCM_03353	GTPase-activating protein GYP5
gene-CCM_09383	913.963	0.661598	-0.595973	0.0917973	-6.49226	8.46e-11	4.83e-10	NW_006271977.1	218581	219178	+	CCM_09383	Riboflavin kinase
gene-CCM_06299	199.364	0.513435	-0.961747	0.148146	-6.49189	8.48e-11	4.84e-10	NW_006271972.1	3989723	3991028	+	CCM_06299	FMN dependent dehydrogenase%2C putative
gene-CCM_02854	1229	3.59391	1.84555	0.284496	6.48709	8.75e-11	4.99e-10	NW_006271970.1	2939500	2941396	-	CCM_02854	WD40 repeat-like-containing domain
gene-CCM_02238	243.943	1.81547	0.86034	0.132686	6.48402	8.93e-11	5.09e-10	NW_006271970.1	935140	937718	+	CCM_02238	coiled-coil domain-containing protein MTMR15
gene-CCM_07118	1571.52	1.72755	0.78873	0.121705	6.48066	9.13e-11	5.21e-10	NW_006271973.1	2525327	2528504	-	CCM_07118	C6 transcription factor%2C putative
gene-CCM_02195	2275.28	1.46516	0.551062	0.0850622	6.47834	9.27e-11	5.28e-10	NW_006271970.1	778916	782444	+	CCM_02195	F-box domain protein
gene-CCM_08492	1639.67	1.52052	0.604569	0.0933778	6.47444	9.52e-11	5.42e-10	NW_006271975.1	843407	847054	+	CCM_08492	GTPase activating protein
gene-CCM_03520	132.79	0.449179	-1.15464	0.17843	-6.47111	9.73e-11	5.54e-10	NW_006271970.1	5075424	5076320	-	CCM_03520	protein kinase domain-containing protein
gene-CCM_00348	1987.41	1.68048	0.748873	0.115764	6.46896	9.87e-11	5.61e-10	NW_006271969.1	1261635	1266584	-	CCM_00348	serine/threonine protein kinase Kin1%2C putative
gene-CCM_07008	318.789	0.549882	-0.862807	0.133427	-6.46649	1e-10	5.7e-10	NW_006271973.1	2047684	2048595	+	CCM_07008	ribosome biogenesis protein%2C putative
gene-CCM_02853	146.586	0.478516	-1.06336	0.164486	-6.46474	1.01e-10	5.76e-10	NW_006271970.1	2937901	2939337	+	CCM_02853	pyruvate dehydrogenase%2C putative
gene-CCM_01018	2057.75	1.46873	0.554567	0.0857842	6.46467	1.02e-10	5.76e-10	NW_006271969.1	3166999	3173406	-	CCM_01018	N-acetylglucosaminyl transferase component Gpi1
gene-CCM_04464	687.998	0.553575	-0.853149	0.132018	-6.46237	1.03e-10	5.85e-10	NW_006271971.1	2640692	2643017	-	CCM_04464	Fungal transcriptional regulatory protein
gene-CCM_03651	305.379	0.55304	-0.854544	0.132264	-6.46091	1.04e-10	5.9e-10	NW_006271971.1	82693	84493	-	CCM_03651	acyl-CoA dehydrogenase family protein
gene-CCM_08621	1215.53	1.74715	0.805001	0.124598	6.4608	1.04e-10	5.9e-10	NW_006271975.1	1263021	1264933	-	CCM_08621	C2H2 finger domain protein%2C putative
gene-CCM_01981	1750.8	0.679477	-0.557504	0.0864017	-6.45246	1.1e-10	6.23e-10	NW_006271970.1	161668	162460	+	CCM_01981	E2 ubiquitin-conjugating enzyme
gene-CCM_05612	2552.74	0.581061	-0.783239	0.121403	-6.45157	1.11e-10	6.27e-10	NW_006271972.1	1927264	1929589	+	CCM_05612	mitochondrial carrier protein%2C putative
gene-CCM_02818	560.497	1.92353	0.943755	0.146373	6.4476	1.14e-10	6.43e-10	NW_006271970.1	2822832	2824052	+	CCM_02818	endo-1%2C3(4)-beta-glucanase%2C putative
gene-CCM_01252	1227.83	1.56016	0.641697	0.0995491	6.44603	1.15e-10	6.49e-10	NW_006271969.1	4006501	4008732	+	CCM_01252	cyclin-dependent kinase
gene-CCM_00189	272.878	1.97587	0.98249	0.152484	6.44323	1.17e-10	6.61e-10	NW_006271969.1	710968	711734	-	CCM_00189	hypothetical protein
gene-CCM_06044	3416.59	1.38925	0.474309	0.0736206	6.44261	1.17e-10	6.63e-10	NW_006271972.1	3245753	3249223	+	CCM_06044	26S proteasome regulatory subunit Rpn2%2C putative
gene-CCM_09511	870.406	0.499711	-1.00083	0.15542	-6.43952	1.2e-10	6.76e-10	NW_006271977.1	627419	629039	+	CCM_09511	DUF500 domain protein
gene-CCM_00873	1137.8	0.64944	-0.622733	0.0967052	-6.43949	1.2e-10	6.76e-10	NW_006271969.1	2728409	2728935	-	CCM_00873	NAD(P)-binding domain
gene-CCM_03331	41.1378	0.231042	-2.11377	0.328376	-6.43705	1.22e-10	6.87e-10	NW_006271970.1	4473717	4475046	-	CCM_03331	amidohydrolase domain protein
gene-CCM_02682	3047.9	0.523911	-0.932606	0.144883	-6.43694	1.22e-10	6.87e-10	NW_006271970.1	2429214	2430434	+	CCM_02682	hypothetical protein
gene-CCM_05107	1325.98	0.679756	-0.556912	0.0865433	-6.43507	1.23e-10	6.95e-10	NW_006271972.1	269001	271878	+	CCM_05107	sexual development serine/threonine kinase PakA
gene-CCM_08809	198.659	0.424813	-1.2351	0.192096	-6.42958	1.28e-10	7.2e-10	NW_006271975.1	1839682	1840656	+	CCM_08809	nucleoside-diphosphate-sugar epimerase%2C putative
gene-CCM_02385	300.739	0.556094	-0.846598	0.131678	-6.42929	1.28e-10	7.21e-10	NW_006271970.1	1451100	1452443	-	CCM_02385	C6 transcription factor%2C putative
gene-CCM_07710	1151.7	1.51285	0.597267	0.0929245	6.42745	1.3e-10	7.29e-10	NW_006271974.1	1335692	1337488	+	CCM_07710	transcriptional regulator Cwf13/SkiP%2C putative
gene-CCM_07060	289.638	0.561607	-0.832367	0.12972	-6.41662	1.39e-10	7.82e-10	NW_006271973.1	2219724	2220495	-	CCM_07060	Pyruvate/Phosphoenolpyruvate kinase
gene-CCM_03921	422.496	1.68317	0.751178	0.117114	6.41405	1.42e-10	7.95e-10	NW_006271971.1	940985	941746	-	CCM_03921	glutamyl-tRNA synthetase
gene-CCM_01391	1668.83	1.69566	0.761847	0.118806	6.41256	1.43e-10	8.03e-10	NW_006271969.1	4497242	4503009	+	CCM_01391	tuberin
gene-CCM_06576	336.516	0.566744	-0.819231	0.12776	-6.41227	1.43e-10	8.04e-10	NW_006271973.1	571590	572666	-	CCM_06576	ankyrin repeat-containing protein%2C putative
gene-CCM_08926	1024.19	0.613734	-0.704314	0.110022	-6.40158	1.54e-10	8.62e-10	NW_006271975.1	2235234	2239123	-	CCM_08926	ribosomal RNA-processing protein 12
gene-CCM_03885	1055.05	0.675739	-0.565462	0.0884279	-6.3946	1.61e-10	9.01e-10	NW_006271971.1	846709	848034	+	CCM_03885	signal sequence receptor alpha chain
gene-CCM_08097	4490.68	3.46059	1.79102	0.28011	6.39397	1.62e-10	9.04e-10	NW_006271974.1	2680891	2682518	+	CCM_08097	cystathionine beta-synthase
gene-CCM_03914	650.653	0.632947	-0.659842	0.103226	-6.39218	1.64e-10	9.15e-10	NW_006271971.1	924981	925531	+	CCM_03914	hypothetical protein
gene-CCM_01087	562.367	0.65384	-0.612991	0.0959692	-6.38737	1.69e-10	9.43e-10	NW_006271969.1	3370293	3372421	+	CCM_01087	hypothetical protein
gene-CCM_01517	23.0936	244.146	7.9316	1.24305	6.38077	1.76e-10	9.84e-10	NW_006271969.1	4888720	4889632	-	CCM_01517	DUF341 domain protein
gene-CCM_08759	3725.27	0.640412	-0.642928	0.100795	-6.37858	1.79e-10	9.98e-10	NW_006271975.1	1684438	1687062	-	CCM_08759	hypothetical protein
gene-CCM_03193	323.737	0.509112	-0.973944	0.152777	-6.37495	1.83e-10	1.02e-09	NW_006271970.1	4001075	4002601	+	CCM_03193	hydrolase%2C alpha/beta fold family
gene-CCM_03347	2301.78	1.41087	0.496584	0.0779594	6.36978	1.89e-10	1.06e-09	NW_006271970.1	4554007	4556770	+	CCM_03347	hypothetical protein
gene-CCM_06349	320.225	0.545613	-0.87405	0.137246	-6.36848	1.91e-10	1.06e-09	NW_006271972.1	4134459	4135956	+	CCM_06349	hypothetical protein
gene-CCM_04569	3534.12	1.4291	0.515112	0.0809038	6.36697	1.93e-10	1.07e-09	NW_006271971.1	2998420	3000952	+	CCM_04569	NADH-ubiquinone oxidoreductase 78 kDa subunit
gene-CCM_09265	256.235	0.512963	-0.963072	0.151269	-6.36662	1.93e-10	1.08e-09	NW_006271976.1	580791	585272	+	CCM_09265	ABC multidrug transporter%2C putative
gene-CCM_08957	702.945	0.640958	-0.641699	0.100835	-6.36384	1.97e-10	1.09e-09	NW_006271975.1	2355912	2358068	+	CCM_08957	eukaryotic translation initiation factor subunit eIF2B-gamma%2C putative
gene-CCM_04017	787.179	0.639401	-0.645208	0.101508	-6.3562	2.07e-10	1.15e-09	NW_006271971.1	1295000	1295971	-	CCM_04017	isopentenyl-diphosphate delta-isomerase
gene-CCM_01159	494.506	0.604296	-0.726674	0.114479	-6.34767	2.19e-10	1.21e-09	NW_006271969.1	3625739	3626338	+	CCM_01159	glucosamine 6-phosphate N-acetyltransferase%2C putative
gene-CCM_05276	835.373	0.664705	-0.589214	0.0928524	-6.34571	2.21e-10	1.23e-09	NW_006271972.1	802141	803827	-	CCM_05276	FAD dependent oxidoreductase superfamily
gene-CCM_02087	47.3892	3.96149	1.98604	0.313213	6.34087	2.28e-10	1.27e-09	NW_006271970.1	454958	457316	-	CCM_02087	acid sphingomyelinase%2C putative
gene-CCM_08585	2082.66	1.52786	0.611514	0.096517	6.33582	2.36e-10	1.31e-09	NW_006271975.1	1134032	1135749	+	CCM_08585	siderophore biosynthesis protein%2C putative
gene-CCM_09182	32.2947	5.50458	2.46063	0.388593	6.33216	2.42e-10	1.34e-09	NW_006271976.1	315795	317828	-	CCM_09182	yapsin%2C putative
gene-CCM_05280	9548.11	1.67316	0.742572	0.117312	6.32989	2.45e-10	1.36e-09	NW_006271972.1	809860	810257	+	CCM_05280	copper resistance protein Crd2
gene-CCM_04138	1273.24	1.42836	0.514355	0.0813073	6.32607	2.51e-10	1.39e-09	NW_006271971.1	1612320	1615903	-	CCM_04138	F-box and WD domain protein
gene-CCM_04547	1719.65	0.680465	-0.555406	0.0878212	-6.32428	2.54e-10	1.41e-09	NW_006271971.1	2937390	2938988	-	CCM_04547	reptin
gene-CCM_06009	461.928	1.68953	0.75662	0.119649	6.32368	2.55e-10	1.41e-09	NW_006271972.1	3127221	3131054	-	CCM_06009	arginase family protein
gene-CCM_00479	483.699	1.57601	0.656275	0.103822	6.32114	2.6e-10	1.44e-09	NW_006271969.1	1671603	1673797	-	CCM_00479	fungal specific transcription factor%2C putative
gene-CCM_01593	59.8254	0.273429	-1.87076	0.296023	-6.31964	2.62e-10	1.45e-09	NW_006271969.1	5140378	5142826	-	CCM_01593	phosphotransferase enzyme family protein
gene-CCM_07279	1069.06	0.62094	-0.687473	0.108818	-6.31766	2.66e-10	1.47e-09	NW_006271973.1	3105984	3110714	-	CCM_07279	serine/threonine protein kinase (Pdd7p)%2C putative
gene-CCM_06318	2753.11	0.655321	-0.609727	0.0965316	-6.31635	2.68e-10	1.48e-09	NW_006271972.1	4047286	4048869	+	CCM_06318	FKBP-type peptidyl-prolyl isomerase%2C putative
gene-CCM_03827	120.926	0.426484	-1.22944	0.19469	-6.31485	2.7e-10	1.49e-09	NW_006271971.1	669055	670726	-	CCM_03827	MFS transporter
gene-CCM_02293	307.95	0.572235	-0.80532	0.127557	-6.31339	2.73e-10	1.5e-09	NW_006271970.1	1090419	1091897	-	CCM_02293	Histidine acid phosphatase
gene-CCM_00014	413.412	1.67383	0.743153	0.117773	6.31007	2.79e-10	1.54e-09	NW_006271969.1	62697	63837	-	CCM_00014	hypothetical protein
gene-CCM_02486	271.773	1.95718	0.968775	0.153535	6.30978	2.79e-10	1.54e-09	NW_006271970.1	1836252	1837805	-	CCM_02486	hypothetical protein
gene-CCM_01997	407.008	0.62475	-0.678648	0.10763	-6.30541	2.87e-10	1.58e-09	NW_006271970.1	196199	197282	-	CCM_01997	quinone oxidoreductase%2C putative
gene-CCM_09304	4518.73	0.504013	-0.988467	0.156794	-6.30425	2.9e-10	1.59e-09	NW_006271976.1	783927	785748	-	CCM_09304	DUF300 domain protein%2C putative
gene-CCM_04746	658.136	1.56776	0.648701	0.102903	6.30398	2.9e-10	1.59e-09	NW_006271971.1	3622362	3625263	-	CCM_04746	isoleucyl-tRNA synthetase%2C putative
gene-CCM_02654	319.95	1.68782	0.755162	0.11981	6.30298	2.92e-10	1.6e-09	NW_006271970.1	2337866	2338873	-	CCM_02654	DUF28 domain protein
gene-CCM_09226	71.7041	0.351708	-1.50755	0.239248	-6.30119	2.95e-10	1.62e-09	NW_006271976.1	474084	475841	-	CCM_09226	dehydrogenase/reductase SDR family member 8
gene-CCM_03909	1586.7	1.50487	0.589642	0.0936156	6.29855	3e-10	1.65e-09	NW_006271971.1	913650	916713	+	CCM_03909	AP-3 complex subunit delta
gene-CCM_02841	274.236	0.520267	-0.942676	0.149748	-6.29507	3.07e-10	1.68e-09	NW_006271970.1	2912780	2913522	+	CCM_02841	Kinase binding protein CGI-121
gene-CCM_00900	204.586	0.442134	-1.17745	0.187072	-6.29408	3.09e-10	1.69e-09	NW_006271969.1	2797013	2798517	+	CCM_00900	Xaa-Pro aminopeptidase family enzyme
gene-CCM_06989	455.194	1.60356	0.681275	0.108248	6.29363	3.1e-10	1.7e-09	NW_006271973.1	1996866	1997439	-	CCM_06989	Cytochrome c oxidase biogenesis protein
gene-CCM_06101	2045.09	1.57663	0.656844	0.104444	6.28895	3.2e-10	1.75e-09	NW_006271972.1	3428494	3431257	-	CCM_06101	DENN (AEX-3) domain protein
gene-CCM_00237	885.524	1.6766	0.745543	0.118599	6.28625	3.25e-10	1.78e-09	NW_006271969.1	907323	908135	+	CCM_00237	acetyltransferase
gene-CCM_07221	281.046	0.558985	-0.839119	0.133498	-6.28564	3.27e-10	1.78e-09	NW_006271973.1	2910015	2911316	-	CCM_07221	WD40 repeat-like-containing domain
gene-CCM_02412	373.454	1.81342	0.858716	0.136695	6.28198	3.34e-10	1.83e-09	NW_006271970.1	1571252	1573114	+	CCM_02412	serine/threonine-protein kinase ppk6
gene-CCM_06589	663.288	3.89724	1.96245	0.312485	6.28015	3.38e-10	1.85e-09	NW_006271973.1	642246	644141	+	CCM_06589	hypothetical protein
gene-CCM_01760	252.07	1.8087	0.854955	0.136136	6.28013	3.38e-10	1.85e-09	NW_006271969.1	5703627	5705411	-	CCM_01760	amino acid transporter%2C putative
gene-CCM_08012	54.5638	4.45565	2.15563	0.343251	6.28005	3.38e-10	1.85e-09	NW_006271974.1	2342959	2344994	-	CCM_08012	Cytochrome P450
gene-CCM_08073	26.5826	6.79076	2.76357	0.440176	6.27834	3.42e-10	1.87e-09	NW_006271974.1	2547321	2550168	-	CCM_08073	Major facilitator superfamily transporter
gene-CCM_09661	2455.21	0.686022	-0.543673	0.086695	-6.27109	3.59e-10	1.95e-09	NW_006271978.1	449563	450408	-	CCM_09661	small nuclear ribonucleoprotein complex protein Nhp2%2C putative
gene-CCM_02317	727.498	1.67	0.73985	0.117989	6.27048	3.6e-10	1.96e-09	NW_006271970.1	1164409	1165759	-	CCM_02317	tRNA dihydrouridine synthase
gene-CCM_07897	630.478	1.74111	0.800005	0.12759	6.2701	3.61e-10	1.96e-09	NW_006271974.1	1997151	2000531	-	CCM_07897	PLC-like phosphodiesterase
gene-CCM_00436	2211.12	1.52642	0.610149	0.0973211	6.26944	3.62e-10	1.97e-09	NW_006271969.1	1558522	1561428	+	CCM_00436	ankyrin and HET domain protein
gene-CCM_06145	169.957	0.490039	-1.02903	0.164138	-6.2693	3.63e-10	1.97e-09	NW_006271972.1	3571670	3572983	+	CCM_06145	Fructosamine/Ketosamine-3-kinase
gene-CCM_01602	376.116	1.64064	0.714256	0.113933	6.26908	3.63e-10	1.97e-09	NW_006271969.1	5169390	5170491	-	CCM_01602	potassium channel regulatory factor
gene-CCM_05759	6367.08	1.92171	0.94239	0.150373	6.267	3.68e-10	2e-09	NW_006271972.1	2389233	2390179	+	CCM_05759	hypothetical protein
gene-CCM_08157	1282.23	1.45171	0.537753	0.0858086	6.26689	3.68e-10	2e-09	NW_006271974.1	2859811	2861017	-	CCM_08157	hypothetical protein
gene-CCM_00135	187.778	0.499299	-1.00202	0.159906	-6.26635	3.7e-10	2e-09	NW_006271969.1	475292	477140	-	CCM_00135	MFS transporter%2C putative
gene-CCM_08933	905.106	1.53887	0.621873	0.0992466	6.26594	3.71e-10	2.01e-09	NW_006271975.1	2255895	2258911	-	CCM_08933	ankyrin repeat protein nuc-2
gene-CCM_00884	157.875	0.495489	-1.01307	0.161709	-6.2648	3.73e-10	2.02e-09	NW_006271969.1	2761637	2763693	+	CCM_00884	glucose dehydrogenase%2C putative
gene-CCM_07783	1030.62	0.622389	-0.684112	0.109213	-6.26403	3.75e-10	2.03e-09	NW_006271974.1	1656920	1659766	-	CCM_07783	GAS2 domain protein
gene-CCM_05659	24.2763	0.110714	-3.17509	0.507026	-6.26218	3.8e-10	2.05e-09	NW_006271972.1	2112118	2113102	+	CCM_05659	hypothetical protein
gene-CCM_06797	1060.12	1.82941	0.871382	0.139213	6.25935	3.87e-10	2.09e-09	NW_006271973.1	1444588	1444854	+	CCM_06797	hypothetical protein
gene-CCM_02550	572.948	0.627079	-0.673282	0.107606	-6.25693	3.93e-10	2.12e-09	NW_006271970.1	2043411	2043908	+	CCM_02550	mitosis protein dim1
gene-CCM_03284	1075.05	1.47411	0.559842	0.0895153	6.25415	4e-10	2.16e-09	NW_006271970.1	4311645	4314333	-	CCM_03284	chitin synthase activator (Chs3)%2C putative
gene-CCM_05773	2282.82	0.608332	-0.717069	0.11471	-6.25112	4.08e-10	2.2e-09	NW_006271972.1	2427369	2429188	-	CCM_05773	hypothetical protein
gene-CCM_02126	53.8396	0.241	-2.05289	0.328587	-6.24764	4.17e-10	2.25e-09	NW_006271970.1	570949	571914	-	CCM_02126	hypothetical protein
gene-CCM_08618	1664.16	0.658701	-0.602304	0.0964331	-6.24582	4.22e-10	2.27e-09	NW_006271975.1	1242663	1245639	-	CCM_08618	F-box and WD domain protein
gene-CCM_07785	5931.13	1.46045	0.546415	0.0875547	6.24084	4.35e-10	2.35e-09	NW_006271974.1	1673222	1676747	-	CCM_07785	NAD-binding malic dehydrase
gene-CCM_04678	800.516	0.653654	-0.6134	0.0982925	-6.24056	4.36e-10	2.35e-09	NW_006271971.1	3392643	3394364	+	CCM_04678	imidazole glycerol phosphate synthase hisHF
gene-CCM_07126	21439.8	0.607181	-0.719803	0.115511	-6.23146	4.62e-10	2.49e-09	NW_006271973.1	2596282	2597069	-	CCM_07126	nucleoside diphosphate kinase
gene-CCM_08960	707.401	1.5303	0.613814	0.0985428	6.22891	4.7e-10	2.53e-09	NW_006271975.1	2374817	2377195	+	CCM_08960	hypothetical protein
gene-CCM_09228	315.368	1.688	0.755315	0.121283	6.2277	4.73e-10	2.54e-09	NW_006271976.1	478832	480806	-	CCM_09228	general amino-acid permease GAP1
gene-CCM_04362	608.714	1.67357	0.742927	0.119312	6.22677	4.76e-10	2.56e-09	NW_006271971.1	2362237	2364388	+	CCM_04362	FAD binding domain protein
gene-CCM_09648	6915.23	0.705051	-0.5042	0.0810321	-6.22222	4.9e-10	2.63e-09	NW_006271978.1	412669	413585	+	CCM_09648	40S ribosomal protein S24
gene-CCM_01021	521.333	0.625309	-0.677359	0.109004	-6.21408	5.16e-10	2.77e-09	NW_006271969.1	3177187	3177963	+	CCM_01021	hypothetical protein
gene-CCM_02348	18527.6	1.61429	0.690901	0.111234	6.21125	5.26e-10	2.82e-09	NW_006271970.1	1267469	1272241	+	CCM_02348	membrane bound C2 domain-containing protein
gene-CCM_05292	633.98	1.57731	0.657465	0.105878	6.20966	5.31e-10	2.85e-09	NW_006271972.1	834712	838264	-	CCM_05292	cutinase transcription factor 1 alpha%2C putative
gene-CCM_03821	5523.57	1.43234	0.518378	0.0835254	6.20623	5.43e-10	2.91e-09	NW_006271971.1	656801	658001	+	CCM_03821	Sec14 cytosolic factor
gene-CCM_02371	296.133	0.580159	-0.785481	0.126636	-6.20268	5.55e-10	2.97e-09	NW_006271970.1	1387259	1388416	-	CCM_02371	hypothetical protein
gene-CCM_05862	132.664	2.14216	1.09907	0.17722	6.20173	5.58e-10	2.99e-09	NW_006271972.1	2682804	2684438	-	CCM_05862	amidohydrolase family protein
gene-CCM_07436	908.56	1.47317	0.55892	0.0901378	6.20073	5.62e-10	3.01e-09	NW_006271974.1	457394	459057	+	CCM_07436	Ulp1 protease family protein
gene-CCM_07766	21.9688	31.2769	4.96702	0.801183	6.19961	5.66e-10	3.03e-09	NW_006271974.1	1593501	1595524	+	CCM_07766	oligopeptide transporter
gene-CCM_07790	2609.98	0.5633	-0.828025	0.133587	-6.19841	5.7e-10	3.05e-09	NW_006271974.1	1697004	1701529	-	CCM_07790	multidrug resistance-associated protein 5
gene-CCM_09561	2365.93	1.58859	0.667743	0.107731	6.19825	5.71e-10	3.05e-09	NW_006271977.1	759205	761748	-	CCM_09561	sulfatase domain protein
gene-CCM_03949	4469.42	1.44232	0.528391	0.0852577	6.19758	5.73e-10	3.06e-09	NW_006271971.1	1083252	1085826	+	CCM_03949	protein transport protein SEC23
gene-CCM_05273	659.553	1.80242	0.849938	0.137192	6.19524	5.82e-10	3.1e-09	NW_006271972.1	796509	798050	-	CCM_05273	Monooxygenase
gene-CCM_05568	195.444	0.523313	-0.934255	0.150836	-6.19384	5.87e-10	3.13e-09	NW_006271972.1	1750985	1752935	-	CCM_05568	hypothetical protein
gene-CCM_04621	1871.69	0.714773	-0.484443	0.0782307	-6.19249	5.92e-10	3.16e-09	NW_006271971.1	3192895	3195934	-	CCM_04621	beta-N-acetylglucosaminidase%2C putative
gene-CCM_05531	9297.85	0.625863	-0.676082	0.109212	-6.19056	6e-10	3.19e-09	NW_006271972.1	1616426	1617050	-	CCM_05531	60S ribosomal protein L31
gene-CCM_07019	899.603	1.46326	0.549188	0.0887632	6.18711	6.13e-10	3.26e-09	NW_006271973.1	2092171	2095182	+	CCM_07019	mitotic control protein dis3
gene-CCM_05430	6355.29	3.16599	1.66266	0.268812	6.18519	6.2e-10	3.3e-09	NW_006271972.1	1262818	1266495	-	CCM_05430	UDP-N-acetylglucosamine pyrophosphorylase
gene-CCM_03495	4757.19	0.582924	-0.77862	0.125922	-6.18337	6.27e-10	3.34e-09	NW_006271970.1	5005509	5012062	-	CCM_03495	glutamate synthase precursor
gene-CCM_04315	3943.35	1.80694	0.853548	0.138125	6.17955	6.43e-10	3.42e-09	NW_006271971.1	2233587	2237876	-	CCM_04315	KH domain protein
gene-CCM_04277	153.343	0.458685	-1.12442	0.182028	-6.1772	6.52e-10	3.46e-09	NW_006271971.1	2119355	2120666	+	CCM_04277	Protein kinase-like domain
gene-CCM_00674	705.649	1.54988	0.632161	0.102341	6.17702	6.53e-10	3.47e-09	NW_006271969.1	2175929	2178406	+	CCM_00674	AAA family ATPase%2C putative
gene-CCM_06065	927.184	1.8022	0.849761	0.137665	6.17268	6.71e-10	3.56e-09	NW_006271972.1	3315340	3317457	-	CCM_06065	hypothetical protein
gene-CCM_06006	54.7519	0.27957	-1.83872	0.297971	-6.1708	6.79e-10	3.6e-09	NW_006271972.1	3115959	3116987	+	CCM_06006	hypothetical protein
gene-CCM_07776	33.1878	0.197195	-2.34231	0.379803	-6.16715	6.95e-10	3.68e-09	NW_006271974.1	1628867	1630279	+	CCM_07776	hypothetical protein
gene-CCM_02730	238.565	2.23187	1.15826	0.187818	6.16692	6.96e-10	3.69e-09	NW_006271970.1	2558731	2559996	-	CCM_02730	hypothetical protein
gene-CCM_00953	3448.27	1.55833	0.64	0.103792	6.16615	7e-10	3.7e-09	NW_006271969.1	2960853	2961531	+	CCM_00953	hypothetical protein
gene-CCM_07468	1876.91	1.58208	0.661827	0.107365	6.16425	7.08e-10	3.75e-09	NW_006271974.1	563153	564774	+	CCM_07468	hypothetical protein
gene-CCM_06586	29.4856	0.17248	-2.5355	0.411357	-6.16375	7.1e-10	3.76e-09	NW_006271973.1	608107	609830	+	CCM_06586	carboxypeptidase S1%2C putative
gene-CCM_05145	179.489	0.485623	-1.04209	0.169252	-6.15705	7.41e-10	3.92e-09	NW_006271972.1	405327	406362	-	CCM_05145	3-oxoacyl-(acyl-carrier-protein) reductase
gene-CCM_00079	1825.09	1.7271	0.788349	0.128245	6.14723	7.89e-10	4.16e-09	NW_006271969.1	282914	284654	-	CCM_00079	flavin dependent monooxygenase%2C putative
gene-CCM_09130	584.306	1.55288	0.63495	0.103306	6.14632	7.93e-10	4.18e-09	NW_006271976.1	122930	124172	+	CCM_09130	37S ribosomal protein Rsm24%2C putative
gene-CCM_00157	5567.71	0.714202	-0.485595	0.0790631	-6.14186	8.16e-10	4.3e-09	NW_006271969.1	540659	541813	-	CCM_00157	hypothetical protein
gene-CCM_02600	293.941	0.539741	-0.889661	0.144855	-6.14173	8.16e-10	4.3e-09	NW_006271970.1	2168859	2169553	+	CCM_02600	hypothetical protein
gene-CCM_00984	2609.99	1.53077	0.614261	0.10003	6.14075	8.21e-10	4.33e-09	NW_006271969.1	3051129	3052446	-	CCM_00984	chorismate synthase
gene-CCM_06186	184.666	2.01738	1.01248	0.164911	6.13955	8.28e-10	4.36e-09	NW_006271972.1	3689587	3690794	+	CCM_06186	cutinase%2C putative
gene-CCM_07383	2914.14	1.76763	0.821817	0.133975	6.13412	8.56e-10	4.5e-09	NW_006271974.1	295495	297856	-	CCM_07383	DUF803 domain membrane protein
gene-CCM_02269	429.712	1.68781	0.755155	0.123108	6.1341	8.56e-10	4.5e-09	NW_006271970.1	1028778	1030175	-	CCM_02269	hypothetical protein
gene-CCM_08392	330.205	0.567276	-0.817878	0.13347	-6.1278	8.91e-10	4.68e-09	NW_006271975.1	560214	561667	+	CCM_08392	RNA binding protein Rnp24%2C putative
gene-CCM_04958	313.958	0.525403	-0.928504	0.151551	-6.12667	8.97e-10	4.71e-09	NW_006271971.1	4264136	4266367	-	CCM_04958	hydrolase%2C putative
gene-CCM_02533	706.289	1.60815	0.685403	0.111892	6.12556	9.04e-10	4.74e-09	NW_006271970.1	1990195	1993249	+	CCM_02533	DNA ligase%2C putative
gene-CCM_02191	2793.57	1.37272	0.457041	0.0746173	6.12514	9.06e-10	4.75e-09	NW_006271970.1	763134	764368	+	CCM_02191	26S protease regulatory subunit 8
gene-CCM_08175	274.005	4.57026	2.19228	0.357932	6.12484	9.08e-10	4.76e-09	NW_006271974.1	2916444	2916939	+	CCM_08175	hypothetical protein
gene-CCM_08435	621.578	0.524506	-0.93097	0.152196	-6.11692	9.54e-10	5e-09	NW_006271975.1	683842	684921	-	CCM_08435	triacylglycerol lipase%2C putative
gene-CCM_09377	8459.95	0.700919	-0.51268	0.0838161	-6.11672	9.55e-10	5e-09	NW_006271977.1	201596	203421	+	CCM_09377	bZIP transcription factor (AP-1)%2C putative
gene-CCM_06234	1402.08	1.44254	0.528614	0.0864521	6.11453	9.68e-10	5.07e-09	NW_006271972.1	3793102	3793891	-	CCM_06234	hypothetical protein
gene-CCM_00354	4874.97	1.39324	0.478443	0.0782871	6.11139	9.88e-10	5.17e-09	NW_006271969.1	1283017	1284627	-	CCM_00354	NADH-ubiquinone oxidoreductase
gene-CCM_03534	32.4934	175.51	7.45541	1.22026	6.10969	9.98e-10	5.22e-09	NW_006271970.1	5115927	5116445	-	CCM_03534	hypothetical protein
gene-CCM_02571	55.4642	0.32697	-1.61277	0.264047	-6.1079	1.01e-09	5.28e-09	NW_006271970.1	2108763	2109834	+	CCM_02571	nuclease PA3%2C putative
gene-CCM_01045	1769.35	0.659013	-0.601621	0.0985259	-6.10622	1.02e-09	5.33e-09	NW_006271969.1	3250311	3254791	-	CCM_01045	kinesin family protein (KipA)%2C putative
gene-CCM_01699	335.952	2.10147	1.0714	0.175476	6.10564	1.02e-09	5.35e-09	NW_006271969.1	5465650	5466994	+	CCM_01699	hypothetical protein
gene-CCM_03696	2219.23	4.47562	2.16209	0.354131	6.10532	1.03e-09	5.35e-09	NW_006271971.1	255101	256691	-	CCM_03696	hypothetical protein
gene-CCM_01837	1015.44	0.672864	-0.571613	0.0936272	-6.10521	1.03e-09	5.35e-09	NW_006271969.1	5940385	5942787	-	CCM_01837	Ku family DNA helicase%2C putative
gene-CCM_03317	3303.87	1.89881	0.925098	0.15159	6.10265	1.04e-09	5.44e-09	NW_006271970.1	4421028	4421870	+	CCM_03317	ankyrin repeat domain containing protein
gene-CCM_06755	49.6222	0.266041	-1.91028	0.313038	-6.1024	1.04e-09	5.44e-09	NW_006271973.1	1232741	1238398	-	CCM_06755	DEAD/DEAH box helicase%2C putative
gene-CCM_09345	24.2973	22.8084	4.51149	0.739371	6.10179	1.05e-09	5.46e-09	NW_006271977.1	28429	29505	+	CCM_09345	alcohol dehydrogenase%2C putative
gene-CCM_01096	685.435	0.480149	-1.05845	0.173515	-6.10002	1.06e-09	5.52e-09	NW_006271969.1	3398326	3399369	-	CCM_01096	CDK-activating kinase assembly factor MAT1
gene-CCM_06790	1624.21	1.52596	0.609717	0.0999556	6.09988	1.06e-09	5.52e-09	NW_006271973.1	1353321	1356208	-	CCM_06790	fructose-2%2C6-bisphosphatase
gene-CCM_01384	707.469	0.610878	-0.711044	0.116627	-6.09675	1.08e-09	5.63e-09	NW_006271969.1	4470278	4471964	+	CCM_01384	NADP-specific glutamate dehydrogenase
gene-CCM_05605	391.421	0.594281	-0.750784	0.123155	-6.09627	1.09e-09	5.64e-09	NW_006271972.1	1897575	1899602	+	CCM_05605	RNA polymerase III Rpc4
gene-CCM_00277	49155	1.94475	0.959584	0.157418	6.09577	1.09e-09	5.66e-09	NW_006271969.1	997454	997899	+	CCM_00277	stress response RCI peptide%2C putative
gene-CCM_04012	20.7835	0.0321835	-4.95753	0.813403	-6.0948	1.1e-09	5.69e-09	NW_006271971.1	1275739	1277344	-	CCM_04012	nuclear membrane fusion protein Kar5%2C putative
gene-CCM_08274	25.8289	0.158947	-2.65339	0.435402	-6.09411	1.1e-09	5.71e-09	NW_006271975.1	108608	110566	-	CCM_08274	salicylate hydroxylase%2C putative
gene-CCM_08824	100.677	0.41978	-1.2523	0.205664	-6.08904	1.14e-09	5.89e-09	NW_006271975.1	1883060	1884634	-	CCM_08824	hypothetical protein
gene-CCM_03211	386.477	0.61937	-0.691127	0.113512	-6.08855	1.14e-09	5.9e-09	NW_006271970.1	4070923	4071443	+	CCM_03211	small nuclear ribonucleoprotein Sm D2
gene-CCM_00850	58.9254	0.320981	-1.63944	0.269283	-6.08817	1.14e-09	5.91e-09	NW_006271969.1	2669379	2670164	-	CCM_00850	acetyltransferase%2C GNAT family
gene-CCM_04702	4528.6	1.46847	0.554317	0.091098	6.08485	1.17e-09	6.04e-09	NW_006271971.1	3476006	3476637	-	CCM_04702	hypothetical protein
gene-CCM_03215	1140	2.95233	1.56185	0.256701	6.08434	1.17e-09	6.05e-09	NW_006271970.1	4082576	4084198	-	CCM_03215	hypothetical protein
gene-CCM_03290	1195.68	0.600639	-0.735431	0.120912	-6.08236	1.18e-09	6.12e-09	NW_006271970.1	4346656	4348011	+	CCM_03290	C2H2 finger domain protein%2C putative
gene-CCM_02443	1190.97	1.47916	0.564779	0.0928877	6.08023	1.2e-09	6.2e-09	NW_006271970.1	1679828	1683378	-	CCM_02443	translation regulator (Cya5)%2C putative
gene-CCM_05957	1792.99	0.653522	-0.613692	0.100963	-6.07841	1.21e-09	6.27e-09	NW_006271972.1	2978202	2978585	+	CCM_05957	U6 snRNA-associated Sm-like protein LSm6%2C putative
gene-CCM_05080	449.378	1.632	0.706637	0.116254	6.0784	1.21e-09	6.27e-09	NW_006271972.1	179984	182041	-	CCM_05080	CHY zinc finger domain protein
gene-CCM_06120	309.12	0.578125	-0.790547	0.130103	-6.07633	1.23e-09	6.34e-09	NW_006271972.1	3496215	3496988	+	CCM_06120	ammecr1 family protein
gene-CCM_04668	1217.19	0.642352	-0.638565	0.105115	-6.07494	1.24e-09	6.4e-09	NW_006271971.1	3349097	3354507	-	CCM_04668	endosomal peripheral membrane protein
gene-CCM_08842	470.532	1.68958	0.756662	0.124642	6.0707	1.27e-09	6.56e-09	NW_006271975.1	1939044	1945168	-	CCM_08842	bacteriodes thetaiotaomicron symbiotic chitinase%2C putative
gene-CCM_03954	1353.08	1.44809	0.534147	0.0880622	6.06557	1.31e-09	6.77e-09	NW_006271971.1	1102755	1105669	+	CCM_03954	protein transport protein Sec39%2C putative
gene-CCM_06813	189.254	1.9205	0.941481	0.155221	6.06543	1.32e-09	6.77e-09	NW_006271973.1	1491895	1494465	-	CCM_06813	DNA mismatch repair protein
gene-CCM_01172	508.548	0.529125	-0.918319	0.151503	-6.06138	1.35e-09	6.94e-09	NW_006271969.1	3661320	3662501	+	CCM_01172	Gelsolin
gene-CCM_01068	542.917	0.482396	-1.05171	0.173513	-6.06128	1.35e-09	6.94e-09	NW_006271969.1	3325916	3327317	+	CCM_01068	dtdp-glucose 4%2C6-dehydratase
gene-CCM_09089	1765.25	1.40312	0.488642	0.0806186	6.06116	1.35e-09	6.95e-09	NW_006271975.1	2761506	2762378	-	CCM_09089	Lipase%2C class 2
gene-CCM_01178	5468.35	1.37469	0.459104	0.0757587	6.06008	1.36e-09	6.99e-09	NW_006271969.1	3678767	3681551	-	CCM_01178	Coatomer%2C WD associated region
gene-CCM_08183	1443.05	0.661031	-0.597209	0.0985796	-6.05814	1.38e-09	7.07e-09	NW_006271974.1	2950589	2952334	+	CCM_08183	hypothetical protein
gene-CCM_01688	81.1125	0.396276	-1.33542	0.22053	-6.05551	1.4e-09	7.18e-09	NW_006271969.1	5428525	5429602	-	CCM_01688	hypothetical protein
gene-CCM_02416	30.281	5.48947	2.45667	0.405989	6.05107	1.44e-09	7.38e-09	NW_006271970.1	1584512	1585612	+	CCM_02416	hypothetical protein
gene-CCM_08128	2290.8	0.660015	-0.59943	0.0990698	-6.05058	1.44e-09	7.4e-09	NW_006271974.1	2768736	2769062	-	CCM_08128	hypothetical protein
gene-CCM_01324	1780.43	1.5228	0.606723	0.100279	6.05036	1.45e-09	7.4e-09	NW_006271969.1	4274747	4276525	-	CCM_01324	mitochondrial protein Fmp25
gene-CCM_01409	8605.18	0.715378	-0.483223	0.0799545	-6.04372	1.51e-09	7.71e-09	NW_006271969.1	4546911	4548478	-	CCM_01409	eIF4A-like protein
gene-CCM_06188	7521.08	0.723288	-0.467359	0.0773321	-6.04353	1.51e-09	7.72e-09	NW_006271972.1	3692492	3693485	-	CCM_06188	GTP-binding nuclear protein GSP1/Ran
gene-CCM_00262	3479.93	0.695014	-0.524886	0.0869074	-6.0396	1.54e-09	7.9e-09	NW_006271969.1	968171	970077	-	CCM_00262	UDP-galactopyranose mutase
gene-CCM_02079	730.222	0.677129	-0.562498	0.0931627	-6.0378	1.56e-09	7.99e-09	NW_006271970.1	430496	432017	+	CCM_02079	ribosome biogenesis protein (Rrb1)%2C putative
gene-CCM_02702	327.762	1.77746	0.829821	0.137512	6.03454	1.59e-09	8.14e-09	NW_006271970.1	2479513	2481366	+	CCM_02702	LysM domain-containing protein
gene-CCM_02577	1186.42	0.514865	-0.957734	0.15872	-6.03412	1.6e-09	8.16e-09	NW_006271970.1	2124744	2126462	+	CCM_02577	hypothetical protein
gene-CCM_03106	400.16	1.58802	0.667232	0.110606	6.03253	1.61e-09	8.24e-09	NW_006271970.1	3707408	3710273	+	CCM_03106	NAD binding Rossmann fold oxidoreductase%2C putative
gene-CCM_04316	768.084	1.65959	0.730831	0.121164	6.03174	1.62e-09	8.27e-09	NW_006271971.1	2240096	2242483	-	CCM_04316	hypothetical protein
gene-CCM_00247	269.276	0.482406	-1.05168	0.174414	-6.0298	1.64e-09	8.37e-09	NW_006271969.1	924786	925562	+	CCM_00247	GNAT family acetyltransferase%2C putative
gene-CCM_05342	2019.91	1.50966	0.594222	0.0985526	6.02949	1.64e-09	8.38e-09	NW_006271972.1	989469	991530	-	CCM_05342	ATP-dependent RNA helicase mss116
gene-CCM_05872	910.585	0.683797	-0.54836	0.0909593	-6.02863	1.65e-09	8.42e-09	NW_006271972.1	2704711	2706568	-	CCM_05872	kinase activator (Atg17)%2C putative
gene-CCM_03874	11474.6	0.627192	-0.673021	0.111642	-6.02841	1.66e-09	8.43e-09	NW_006271971.1	818790	820356	+	CCM_03874	elongation factor 1-gamma
gene-CCM_08967	170.663	0.519049	-0.946057	0.157006	-6.02559	1.68e-09	8.57e-09	NW_006271975.1	2392367	2394544	-	CCM_08967	lipase%2C putative
gene-CCM_06140	1536.03	1.56053	0.642032	0.106598	6.02291	1.71e-09	8.71e-09	NW_006271972.1	3559814	3561070	-	CCM_06140	hypothetical protein
gene-CCM_03602	4272.78	0.661016	-0.597243	0.0991705	-6.02238	1.72e-09	8.73e-09	NW_006271970.1	5319219	5319710	+	CCM_03602	40S ribosomal protein S28
gene-CCM_01449	598.805	1.72597	0.787409	0.130791	6.02038	1.74e-09	8.84e-09	NW_006271969.1	4682654	4683449	-	CCM_01449	protein tyrosine phosphatase
gene-CCM_04633	318.047	0.587705	-0.766836	0.1274	-6.01913	1.75e-09	8.9e-09	NW_006271971.1	3244740	3246479	+	CCM_04633	Major facilitator superfamily transporter
gene-CCM_06300	132.918	0.465247	-1.10393	0.183425	-6.01843	1.76e-09	8.93e-09	NW_006271972.1	3991159	3991899	-	CCM_06300	integral membrane protein%2C putative
gene-CCM_01388	1369.36	1.40349	0.489023	0.081286	6.01608	1.79e-09	9.06e-09	NW_006271969.1	4481185	4484026	+	CCM_01388	WD domain protein
gene-CCM_03826	53.5721	3.14279	1.65205	0.274783	6.01219	1.83e-09	9.28e-09	NW_006271971.1	666321	667954	-	CCM_03826	alkaline phosphatase%2C putative
gene-CCM_04466	2383.23	1.35404	0.437271	0.0727985	6.00659	1.89e-09	9.6e-09	NW_006271971.1	2645408	2649186	+	CCM_04466	PAB-dependent poly(A)-specific ribonuclease subunit (Pan2)%2C putative
gene-CCM_08823	480.234	1.58588	0.665281	0.110825	6.00298	1.94e-09	9.81e-09	NW_006271975.1	1882127	1882985	+	CCM_08823	NAD dependent epimerase/dehydratase family protein
gene-CCM_04097	103.372	2.40947	1.26872	0.211368	6.0024	1.94e-09	9.84e-09	NW_006271971.1	1495422	1497080	-	CCM_04097	Major facilitator superfamily transporter
gene-CCM_06946	763.032	1.45919	0.545166	0.090899	5.99749	2e-09	1.01e-08	NW_006271973.1	1883139	1886239	-	CCM_06946	mitochondrial exoribonuclease Cyt-4%2C putative
gene-CCM_00040	22.8968	0.136094	-2.87733	0.479845	-5.99638	2.02e-09	1.02e-08	NW_006271969.1	128275	130069	-	CCM_00040	uracil permease
gene-CCM_04426	1917.31	0.62252	-0.683809	0.114195	-5.98807	2.12e-09	1.07e-08	NW_006271971.1	2518542	2519974	+	CCM_04426	1%2C3-beta-glucanosyltransferase%2C putative
gene-CCM_07728	2460.73	1.3834	0.468216	0.0782453	5.98395	2.18e-09	1.1e-08	NW_006271974.1	1429377	1431327	+	CCM_07728	serine/threonine-protein phosphatase 2B catalytic subunit
gene-CCM_05975	496.173	1.75153	0.808616	0.135233	5.97943	2.24e-09	1.13e-08	NW_006271972.1	3027836	3028528	+	CCM_05975	Peptidase M24%2C structural domain
gene-CCM_06980	6780.03	1.61383	0.690486	0.115498	5.97831	2.25e-09	1.14e-08	NW_006271973.1	1974915	1976128	-	CCM_06980	hypothetical protein
gene-CCM_07349	200.682	0.515544	-0.955833	0.159912	-5.97724	2.27e-09	1.14e-08	NW_006271974.1	175585	178733	+	CCM_07349	protein kinase domain-containing protein
gene-CCM_02536	309.385	0.462016	-1.11399	0.186469	-5.97411	2.31e-09	1.17e-08	NW_006271970.1	1996995	1998254	+	CCM_02536	CrcB-like protein
gene-CCM_04862	1964.59	0.733123	-0.447873	0.0749924	-5.97225	2.34e-09	1.18e-08	NW_006271971.1	3978972	3979901	+	CCM_04862	Mitochondrial import receptor%2C Tom5 subunit
gene-CCM_03230	717.633	1.52046	0.604504	0.101255	5.97011	2.37e-09	1.19e-08	NW_006271970.1	4125524	4126932	+	CCM_03230	arginine biosynthesis bifunctional protein ArgJ
gene-CCM_01722	12985.1	0.692986	-0.529102	0.0886277	-5.96994	2.37e-09	1.19e-08	NW_006271969.1	5565998	5566662	+	CCM_01722	cyclophilin
gene-CCM_00728	117.216	0.434776	-1.20166	0.201335	-5.96843	2.4e-09	1.2e-08	NW_006271969.1	2279030	2280696	-	CCM_00728	MFS transporter%2C putative
gene-CCM_00303	723.547	0.652218	-0.616574	0.103354	-5.96567	2.44e-09	1.22e-08	NW_006271969.1	1085436	1086663	+	CCM_00303	peroxisomal membrane anchor protein Pex14%2C putative
gene-CCM_01903	127.957	0.45193	-1.14583	0.192087	-5.96515	2.44e-09	1.23e-08	NW_006271969.1	6151957	6153528	-	CCM_01903	carboxypeptidase cpdS
gene-CCM_07396	2438.92	1.3774	0.461951	0.0774493	5.96456	2.45e-09	1.23e-08	NW_006271974.1	325737	327604	-	CCM_07396	Coatomer subunit delta%2C putative
gene-CCM_06405	25.5811	6.16367	2.62379	0.43991	5.96438	2.46e-09	1.23e-08	NW_006271972.1	4385129	4385431	-	CCM_06405	hypothetical protein
gene-CCM_05838	1275.49	0.674306	-0.568524	0.095336	-5.96337	2.47e-09	1.24e-08	NW_006271972.1	2620502	2620847	+	CCM_05838	mitochondrial import inner membrane translocase subunit tim8
gene-CCM_02940	575.61	1.52718	0.610872	0.102443	5.96304	2.48e-09	1.24e-08	NW_006271970.1	3188287	3191651	+	CCM_02940	6-phosphogluconate dehydrogenase 2
gene-CCM_04511	2785.18	1.61081	0.687782	0.115371	5.96151	2.5e-09	1.25e-08	NW_006271971.1	2820442	2821917	+	CCM_04511	sarcosine oxidase
gene-CCM_00734	151.98	2.41168	1.27004	0.213089	5.96013	2.52e-09	1.26e-08	NW_006271969.1	2289774	2291571	-	CCM_00734	hypothetical protein
gene-CCM_05375	847.838	1.44348	0.52955	0.0888548	5.95972	2.53e-09	1.26e-08	NW_006271972.1	1082971	1085337	-	CCM_05375	elongation factor G
gene-CCM_01842	1290.05	0.571298	-0.807684	0.135553	-5.95844	2.55e-09	1.27e-08	NW_006271969.1	5955136	5956330	-	CCM_01842	DUF1295 domain protein
gene-CCM_08844	97.0186	0.416084	-1.26505	0.212348	-5.95745	2.56e-09	1.28e-08	NW_006271975.1	1948123	1949499	-	CCM_08844	amidohydrolase
gene-CCM_00114	1359.56	0.70462	-0.505083	0.084793	-5.95666	2.57e-09	1.29e-08	NW_006271969.1	401413	401885	-	CCM_00114	small nuclear ribonucleoprotein SmG
gene-CCM_06189	1329.02	0.514759	-0.958032	0.160962	-5.95189	2.65e-09	1.32e-08	NW_006271972.1	3695718	3696571	-	CCM_06189	26S proteasome non-ATPase regulatory subunit 9%2C putative
gene-CCM_03244	83.5903	2.74327	1.4559	0.244612	5.95186	2.65e-09	1.32e-08	NW_006271970.1	4169437	4171115	+	CCM_03244	MFS multidrug transporter
gene-CCM_07485	337.367	1.91784	0.939485	0.157865	5.9512	2.66e-09	1.33e-08	NW_006271974.1	606041	608149	+	CCM_07485	pheromone-regulated multispanning membrane protein Prm1%2C putative
gene-CCM_04146	469.076	0.565271	-0.822986	0.138332	-5.94935	2.69e-09	1.34e-08	NW_006271971.1	1634877	1635611	+	CCM_04146	protein kinase%2C putative
gene-CCM_01286	288.007	0.539267	-0.890927	0.14976	-5.94905	2.7e-09	1.34e-08	NW_006271969.1	4151594	4152580	+	CCM_01286	Vps51/Vps67
gene-CCM_07323	5029.83	1.53871	0.62172	0.104512	5.94877	2.7e-09	1.35e-08	NW_006271974.1	84453	86593	+	CCM_07323	endo-beta-1%2C3-glucanase
gene-CCM_04038	955.336	1.73757	0.797068	0.134118	5.94304	2.8e-09	1.39e-08	NW_006271971.1	1348059	1348970	-	CCM_04038	tubulin-tyrosine ligase
gene-CCM_09519	32.2148	0.19159	-2.38391	0.401225	-5.94157	2.82e-09	1.4e-08	NW_006271977.1	652191	652829	-	CCM_09519	hypothetical protein
gene-CCM_07426	23428.1	1.45623	0.542235	0.0912657	5.94128	2.83e-09	1.41e-08	NW_006271974.1	428748	430644	+	CCM_07426	ATP synthase beta chain
gene-CCM_06200	3210.69	1.36009	0.443701	0.0746847	5.94099	2.83e-09	1.41e-08	NW_006271972.1	3714358	3717008	-	CCM_06200	hypothetical protein
gene-CCM_09449	274.836	0.579453	-0.787238	0.132518	-5.94059	2.84e-09	1.41e-08	NW_006271977.1	435001	436285	+	CCM_09449	adenosine deaminase%2C putative
gene-CCM_04127	1118.4	0.681223	-0.553802	0.0932476	-5.93905	2.87e-09	1.42e-08	NW_006271971.1	1576478	1578804	-	CCM_04127	Carbamoyl-phosphate synthase
gene-CCM_05745	32.3803	0.218512	-2.19421	0.369491	-5.93848	2.88e-09	1.43e-08	NW_006271972.1	2363522	2364656	+	CCM_05745	metallo-beta-lactamase family protein
gene-CCM_00664	1318.88	0.648486	-0.624852	0.105297	-5.9342	2.95e-09	1.46e-08	NW_006271969.1	2145676	2149413	-	CCM_00664	stress response protein nst1
gene-CCM_03836	951.21	0.667369	-0.583443	0.0983311	-5.93345	2.97e-09	1.47e-08	NW_006271971.1	698545	700062	-	CCM_03836	hypothetical protein
gene-CCM_05942	42.2164	0.251717	-1.99013	0.335738	-5.92761	3.07e-09	1.52e-08	NW_006271972.1	2946071	2946702	+	CCM_05942	hypothetical protein
gene-CCM_02344	1594.39	1.4483	0.534365	0.0901678	5.92634	3.1e-09	1.53e-08	NW_006271970.1	1251917	1256469	-	CCM_02344	C6 and C2H2 transcription factor RegA-like protein
gene-CCM_05169	1920.72	1.49585	0.580965	0.0980329	5.92622	3.1e-09	1.53e-08	NW_006271972.1	498702	499961	+	CCM_05169	pre-mRNA-splicing factor CWC25
gene-CCM_08103	1294.53	0.543898	-0.878592	0.14839	-5.92082	3.2e-09	1.58e-08	NW_006271974.1	2693143	2694822	-	CCM_08103	flavin-binding monooxygenase-like protein
gene-CCM_01258	691.739	1.58092	0.660766	0.111626	5.91946	3.23e-09	1.6e-08	NW_006271969.1	4030567	4032596	+	CCM_01258	Cyclin-like F-box
gene-CCM_03040	473.04	1.62465	0.700126	0.118322	5.91713	3.28e-09	1.62e-08	NW_006271970.1	3530000	3533852	-	CCM_03040	hypothetical protein
gene-CCM_06023	585.849	1.49824	0.583273	0.0985919	5.91604	3.3e-09	1.63e-08	NW_006271972.1	3174293	3175207	-	CCM_06023	hypothetical protein
gene-CCM_02883	338.07	0.614028	-0.703623	0.118951	-5.91521	3.31e-09	1.64e-08	NW_006271970.1	3021862	3025018	-	CCM_02883	beta-galactosidase
gene-CCM_02396	37.8966	0.229651	-2.12249	0.358857	-5.91458	3.33e-09	1.64e-08	NW_006271970.1	1489473	1491150	-	CCM_02396	adenylate cyclase%2C putative
gene-CCM_04203	3065.38	0.685545	-0.544678	0.0921331	-5.91185	3.38e-09	1.67e-08	NW_006271971.1	1905445	1918556	-	CCM_04203	dynein heavy chain%2C cytosolic (DYHC)
gene-CCM_01425	4283.2	1.55558	0.63745	0.107875	5.90914	3.44e-09	1.69e-08	NW_006271969.1	4601179	4605343	+	CCM_01425	phospholipid-transporting ATPase%2C putative
gene-CCM_06067	498.858	1.59482	0.673392	0.113984	5.9078	3.47e-09	1.71e-08	NW_006271972.1	3321325	3322794	+	CCM_06067	flavin-binding monooxygenase%2C putative
gene-CCM_07685	2291.63	3.02203	1.59552	0.270149	5.90607	3.5e-09	1.72e-08	NW_006271974.1	1269939	1271859	+	CCM_07685	oxidoreductin
gene-CCM_05435	709.637	1.55367	0.635681	0.107664	5.90431	3.54e-09	1.74e-08	NW_006271972.1	1275562	1277150	-	CCM_05435	hypothetical protein
gene-CCM_04266	3330.6	1.8518	0.888926	0.150557	5.90423	3.54e-09	1.74e-08	NW_006271971.1	2084555	2086612	+	CCM_04266	ATP synthase regulation protein NCA2
gene-CCM_07348	559.957	1.48107	0.566641	0.0960236	5.90106	3.61e-09	1.78e-08	NW_006271974.1	160321	162570	-	CCM_07348	ATP-dependent permease MDL2
gene-CCM_05844	549.129	1.52484	0.60866	0.103161	5.90012	3.63e-09	1.78e-08	NW_006271972.1	2631204	2633504	-	CCM_05844	transporter%2C putative
gene-CCM_03980	2453.25	1.59066	0.669625	0.113537	5.89787	3.68e-09	1.81e-08	NW_006271971.1	1174998	1177234	+	CCM_03980	glycogenin
gene-CCM_03368	2277.65	1.40069	0.486136	0.0824289	5.89764	3.69e-09	1.81e-08	NW_006271970.1	4618343	4620012	+	CCM_03368	hypothetical protein
gene-CCM_01315	371.973	1.68603	0.753626	0.127826	5.89571	3.73e-09	1.83e-08	NW_006271969.1	4243148	4245696	+	CCM_01315	arginine/serine-rich splicing factor%2C putative
gene-CCM_02225	85.7417	0.405417	-1.30252	0.220943	-5.89527	3.74e-09	1.83e-08	NW_006271970.1	886553	887285	-	CCM_02225	hypothetical protein
gene-CCM_01431	778.605	1.61855	0.694705	0.117883	5.89315	3.79e-09	1.86e-08	NW_006271969.1	4618970	4619874	+	CCM_01431	histone acetyltransferase subuni%2C putative
gene-CCM_06885	447.912	0.640266	-0.643256	0.109167	-5.89243	3.81e-09	1.86e-08	NW_006271973.1	1725116	1726234	-	CCM_06885	Tetratricopeptide-like helical
gene-CCM_08728	347.182	0.558485	-0.84041	0.142651	-5.89137	3.83e-09	1.87e-08	NW_006271975.1	1582225	1583437	-	CCM_08728	Phosphoesterase family
gene-CCM_03482	542.949	0.648209	-0.625469	0.106251	-5.88669	3.94e-09	1.93e-08	NW_006271970.1	4956340	4961125	-	CCM_03482	carbohydrate esterase family 9 protein
gene-CCM_02458	504.071	1.57377	0.654222	0.11117	5.88489	3.98e-09	1.95e-08	NW_006271970.1	1729771	1730494	+	CCM_02458	small nuclear ribonucleoprotein (LSM1)%2C putative
gene-CCM_02148	109.498	0.468484	-1.09393	0.185893	-5.88472	3.99e-09	1.95e-08	NW_006271970.1	642911	643539	+	CCM_02148	Oxo-4-hydroxy-4-carboxy-5-ureidoimidazoline decarboxylase
gene-CCM_00813	178.076	1.95999	0.970849	0.16499	5.88428	4e-09	1.95e-08	NW_006271969.1	2577434	2578111	-	CCM_00813	DUF636 domain protein
gene-CCM_07074	1816.15	0.667179	-0.583854	0.0992573	-5.88223	4.05e-09	1.98e-08	NW_006271973.1	2268370	2269674	+	CCM_07074	ran GTPase activating protein 1
gene-CCM_02606	579.772	1.55511	0.637016	0.108327	5.88051	4.09e-09	2e-08	NW_006271970.1	2182394	2183543	+	CCM_02606	RNA 2'-phosphotransferase
gene-CCM_02877	26.1565	0.181883	-2.45892	0.418501	-5.87554	4.21e-09	2.06e-08	NW_006271970.1	3005498	3007060	+	CCM_02877	general substrate transporter
gene-CCM_00227	3074.97	0.682197	-0.55174	0.0939112	-5.87512	4.23e-09	2.06e-08	NW_006271969.1	877228	880634	+	CCM_00227	leucyl-tRNA synthetase
gene-CCM_05167	832.589	1.44385	0.529916	0.0902003	5.87488	4.23e-09	2.06e-08	NW_006271972.1	493892	497211	-	CCM_05167	beta-glucosidase%2C putative
gene-CCM_00098	961.265	1.51709	0.601303	0.102381	5.87321	4.27e-09	2.08e-08	NW_006271969.1	368094	370822	+	CCM_00098	Methyltransferase type 11
gene-CCM_06716	131.146	0.495946	-1.01175	0.172307	-5.87177	4.31e-09	2.1e-08	NW_006271973.1	1074389	1076199	-	CCM_06716	cellulase family protein
gene-CCM_05520	1570.87	1.55646	0.638267	0.108711	5.87121	4.33e-09	2.1e-08	NW_006271972.1	1587081	1590251	+	CCM_05520	G1/S-specific cyclin Cln1%2C putative
gene-CCM_03870	1431.58	1.41874	0.504611	0.0859592	5.87036	4.35e-09	2.11e-08	NW_006271971.1	803218	805083	-	CCM_03870	histone acetyltransferase complex component Epl1
gene-CCM_05814	1044.72	1.47156	0.557344	0.094965	5.86894	4.39e-09	2.13e-08	NW_006271972.1	2551276	2554025	+	CCM_05814	Sad1/UNC domain-containing protein
gene-CCM_06294	261.815	1.71214	0.775804	0.132271	5.86524	4.48e-09	2.18e-08	NW_006271972.1	3974136	3974802	-	CCM_06294	hypothetical protein
gene-CCM_08775	1306.94	0.662919	-0.593095	0.101146	-5.86374	4.53e-09	2.2e-08	NW_006271975.1	1745540	1746739	+	CCM_08775	ribosomal protein L1
gene-CCM_01161	594.834	1.5349	0.618149	0.105457	5.86161	4.58e-09	2.22e-08	NW_006271969.1	3628444	3629691	+	CCM_01161	hypothetical protein
gene-CCM_08903	3252.42	1.54941	0.631717	0.107786	5.86083	4.61e-09	2.23e-08	NW_006271975.1	2166687	2169015	+	CCM_08903	dolichyl-phosphate-mannose-protein mannosyltransferase 2
gene-CCM_02177	15.7816	0.00565428	-7.46644	1.2741	-5.86015	4.62e-09	2.24e-08	NW_006271970.1	717863	718584	-	CCM_02177	Concanavalin A-like lectin/glucanase
gene-CCM_01678	175.255	0.530989	-0.913247	0.155966	-5.85543	4.76e-09	2.3e-08	NW_006271969.1	5398634	5400950	+	CCM_01678	glucan endo-1%2C3-beta-glucosidase
gene-CCM_01652	557.721	1.67205	0.741617	0.126686	5.85399	4.8e-09	2.32e-08	NW_006271969.1	5330250	5331730	-	CCM_01652	hypothetical protein
gene-CCM_03512	136.35	0.438319	-1.18995	0.203342	-5.85194	4.86e-09	2.35e-08	NW_006271970.1	5048704	5052378	-	CCM_03512	protein kinase domain protein
gene-CCM_05914	387.312	0.557708	-0.842419	0.144056	-5.84786	4.98e-09	2.41e-08	NW_006271972.1	2827399	2828046	-	CCM_05914	HCNGP-like protein
gene-CCM_07249	104.378	0.427611	-1.22563	0.209613	-5.84709	5e-09	2.42e-08	NW_006271973.1	2998804	2999598	+	CCM_07249	hypothetical protein
gene-CCM_09259	697.304	0.667802	-0.582507	0.0996511	-5.84547	5.05e-09	2.44e-08	NW_006271976.1	564978	567159	+	CCM_09259	hypothetical protein
gene-CCM_05658	33.8802	0.191458	-2.3849	0.408199	-5.84248	5.14e-09	2.48e-08	NW_006271972.1	2108837	2110315	-	CCM_05658	hypothetical protein
gene-CCM_03955	5530.84	1.36707	0.451092	0.0772613	5.83852	5.27e-09	2.54e-08	NW_006271971.1	1106981	1108283	-	CCM_03955	transformer-SR ribonucleoprotein%2C putative
gene-CCM_01566	723.644	0.650463	-0.620462	0.106278	-5.83812	5.28e-09	2.55e-08	NW_006271969.1	5045792	5047585	+	CCM_01566	vacuolar fusion protein mon1
gene-CCM_01079	7810.48	1.3726	0.456912	0.0782786	5.837	5.31e-09	2.56e-08	NW_006271969.1	3354909	3356515	+	CCM_01079	pyruvate dehydrogenase E1 component alpha subunit
gene-CCM_00983	1123.56	1.44635	0.532415	0.0912388	5.8354	5.37e-09	2.59e-08	NW_006271969.1	3041676	3048395	-	CCM_00983	telomere length regulator protein (Rif1)
gene-CCM_02586	183.027	2.07952	1.05625	0.181031	5.83464	5.39e-09	2.6e-08	NW_006271970.1	2139011	2141630	+	CCM_02586	conserved fungal protein
gene-CCM_03383	3719.81	1.69035	0.75732	0.12984	5.8327	5.45e-09	2.63e-08	NW_006271970.1	4663257	4665727	+	CCM_03383	RING-9 protein
gene-CCM_02668	7318.53	0.703321	-0.507745	0.0870536	-5.83256	5.46e-09	2.63e-08	NW_006271970.1	2392528	2393107	+	CCM_02668	ribosomal protein L39e%2C putative
gene-CCM_00864	2770.06	0.70199	-0.510478	0.08753	-5.83203	5.48e-09	2.63e-08	NW_006271969.1	2701516	2702924	+	CCM_00864	26S proteasome non-ATPase regulatory subunit 11
gene-CCM_03222	645.006	1.49864	0.583653	0.100102	5.8306	5.52e-09	2.65e-08	NW_006271970.1	4109220	4110862	+	CCM_03222	RNA export mediator Gle1%2C putative
gene-CCM_01060	235.035	0.518767	-0.946841	0.162509	-5.82639	5.66e-09	2.72e-08	NW_006271969.1	3297434	3298707	-	CCM_01060	hypothetical protein
gene-CCM_07858	305.912	0.60843	-0.716837	0.123085	-5.82391	5.75e-09	2.76e-08	NW_006271974.1	1904675	1905154	-	CCM_07858	Apc13 domain protein
gene-CCM_05985	125.954	2.40741	1.26748	0.217682	5.82261	5.79e-09	2.78e-08	NW_006271972.1	3048828	3051019	-	CCM_05985	Cytochrome P450
gene-CCM_01142	1437.61	0.720172	-0.473587	0.0813382	-5.82244	5.8e-09	2.78e-08	NW_006271969.1	3555255	3556469	+	CCM_01142	casein kinase II beta subunit
gene-CCM_00181	91.251	0.409716	-1.2873	0.221159	-5.82073	5.86e-09	2.81e-08	NW_006271969.1	679504	680400	-	CCM_00181	acetyltransferase%2C gnat family
gene-CCM_07732	1364.64	0.599542	-0.738068	0.126812	-5.82018	5.88e-09	2.82e-08	NW_006271974.1	1441364	1444065	-	CCM_07732	catalase
gene-CCM_06520	157.088	0.512836	-0.963431	0.165583	-5.81843	5.94e-09	2.85e-08	NW_006271973.1	400946	407328	+	CCM_06520	ankyrin 2%2C3/unc44%2C putative
gene-CCM_01120	317.588	1.90228	0.927732	0.159501	5.81646	6.01e-09	2.88e-08	NW_006271969.1	3474323	3476398	+	CCM_01120	MFS phosphate transporter
gene-CCM_02859	226.649	0.566243	-0.820506	0.141254	-5.80872	6.3e-09	3.01e-08	NW_006271970.1	2956378	2957165	-	CCM_02859	O-methyltransferase
gene-CCM_03219	60.2241	0.329027	-1.60372	0.276096	-5.80857	6.3e-09	3.01e-08	NW_006271970.1	4096917	4098188	+	CCM_03219	oxidoreductase%2C 2OG-Fe(II) oxygenase family%2C putative
gene-CCM_05617	1144.95	1.4172	0.503041	0.0866248	5.80712	6.36e-09	3.04e-08	NW_006271972.1	1942675	1943981	+	CCM_05617	alpha-1%2C2-mannosyltransferase
[truncated: 7,675 more rows]
